# Supplementary material for: Copiotrophy in a Marine-Biofilm-Derived Roseobacteraceae Bacterium Can Be Supported by Amino Acid Metabolism and Thiosulfate Oxidation
Source: Int J Mol Sci. 2023 May 11;24(10):8617. doi: 10.3390/ijms24108617 (PMC10218387; doi:10.3390/ijms24108617)
Supplement: Supplementary file 1 [file ijms-24-08617-s001.zip]

Archive with 1 entries (1 files):
- ijms-2337118-supplementary.xlsx
