# Supplementary material for: Copiotrophy in a Marine-Biofilm-Derived Roseobacteraceae Bacterium Can Be Supported by Amino Acid Metabolism and Thiosulfate Oxidation
Source: Int J Mol Sci. 2023 May 11;24(10):8617. doi: 10.3390/ijms24108617 (PMC10218387; doi:10.3390/ijms24108617)
Supplement: Supplementary file 1 [file ijms-24-08617-s001.zip › ijms-2337118-supplementary.xlsx]

## Sheet: TableS1
	Table S1 Genome features of Roseobacteraceae sp. M382 and the four closely-related strains used in genomic comparison.
	Genome names	Accession number	Genome size (bp)	GC content	Number of plasmids	Number of ORFs	Number of rRNA genes	Number of tRNA genes
	Roseobacteraceae sp. M382	SAMN20692521	5167684	0.5816	3	4760	9	49
	Ruegeria pomeroyi DSS-3	SAMN02604003	4601048	0.6407	1	4405	9	52
	Ruegeria sp. AD91A	SAMN09780824	4405563	0.5699	1	4290	9	52
	Ruegeria sp. THAF33	SAMN11996118	4632958	0.5812	4	4501	9	51
	Leisingera aquaemixtae R2C4	SAMN12141652	4380105	0.6453	9	4160	12	57

## Sheet: TableS2
	Table S2 Unique KEGGs in the M382 genome, as revealed by comparing with its close relatives.
	KEGG	Annotations	Categories
	K09691	wzt, rbfB; lipopolysaccharide transport system ATP-binding protein	ABC transporters [ko02010]
	K07250	gabT; 4-aminobutyrate aminotransferase	Alanine, aspartate and glutamate metabolism [ko00250]
	K01709	rfbG; CDP-glucose 4,6-dehydratase	Amino sugar and nucleotide sugar metabolism [ko00520]
	K12448	UXE, uxe; UDP-arabinose 4-epimerase	Amino sugar and nucleotide sugar metabolism [ko00520]
	K01884	cysS1; cysteinyl-tRNA synthetase, unknown class	Aminoacyl-tRNA biosynthesis [ko00970]
	K14578	nahAb, nagAb, ndoA, nbzAb, dntAb; naphthalene 1,2-dioxygenase ferredoxin component	Aminobenzoate degradation [ko00627]
	K16239	bsdC; 4-hydroxybenzoate decarboxylase subunit C	Aminobenzoate degradation [ko00627]
	K01470	creatinine amidohydrolase	Arginine and proline metabolism [ko00330]
	K01706	gudD; glucarate dehydratase	Ascorbate and aldarate metabolism [ko00053]
	K02464	gspO; general secretion pathway protein O	Bacterial secretion system [ko03070]
	K15372	toa; taurine---2-oxoglutarate transaminase	beta-Alanine metabolism [ko00410]
	K02460	gspK; general secretion pathway protein K	Biofilm formation [ko05111]
	K02455	gspF; general secretion pathway protein F	Biofilm formation [ko05111]
	K02456	gspG; general secretion pathway protein G	Biofilm formation [ko05111]
	K02454	gspE; general secretion pathway protein E	Biofilm formation [ko05111]
	K02459	gspJ; general secretion pathway protein J	Biofilm formation [ko05111]
	K02453	gspD; general secretion pathway protein D	Biofilm formation [ko05111]
	K02457	gspH; general secretion pathway protein H	Biofilm formation [ko05111]
	K02461	gspL; general secretion pathway protein L	Biofilm formation [ko05111]
	K02458	gspI; general secretion pathway protein I	Biofilm formation [ko05111]
	K12420	actIII, oxyJ, snoaD, aknA; ketoreductase	Biosynthesis of type II polyketide backbone [ko01056]
	K15945	snoaL2; C-1 hydroxylase	Biosynthesis of type II polyketide products [ko01057]
	K01957	ddaH; N-3-fumaroyl-(S)-2,3-diaminopropanoate amidotransferase	Biosynthesis of various antibiotics [ko00998]
	K18290	ich-Y; itaconyl-CoA hydratase	C5-Branched dibasic acid metabolism [ko00660]
	K14596	crtX; zeaxanthin glucosyltransferase	Carotenoid biosynthesis [ko00906]
	K02293	PDS, crtP; 15-cis-phytoene desaturase	Carotenoid biosynthesis [ko00906]
	K19236	ycfS; L,D-transpeptidase YcfS	Cationic antimicrobial peptide (CAMP) resistance [ko01503]
	K01563	dhaA; haloalkane dehalogenase	Chloroalkane and chloroalkene degradation [ko00625]
	K06912	tfdA; alpha-ketoglutarate-dependent 2,4-dichlorophenoxyacetate dioxygenase	Chlorocyclohexane and chlorobenzene degradation [ko00361]
	K00901	dgkA, DGK; diacylglycerol kinase (ATP)	Choline metabolism in cancer [ko05231]
	K01344	PROC; protein C (activated)	Complement and coagulation cascades [ko04610]
	K00641	metX; homoserine O-acetyltransferase/O-succinyltransferase	Cysteine and methionine metabolism [ko00270]
	K12960	mtaD; 5-methylthioadenosine/S-adenosylhomocysteine deaminase	Cysteine and methionine metabolism [ko00270]
	K03547	sbcD, mre11; DNA repair protein SbcD/Mre11	DNA repair and recombination proteins [ko03400]
	K19966	acdDPN7; 3-sulfinopropanoyl-CoA desulfinase	Enzymes [ko01000]
	K13005	rfbV, wbaV; O-antigen biosynthesis alpha-1,3-abequosyltransferase	Enzymes [ko01000]
	K12997	rgpB; rhamnosyltransferase	Enzymes [ko01000]
	K01461	N-acyl-D-glutamate deacylase	Enzymes [ko01000]
	K06222	dkgB; 2,5-diketo-D-gluconate reductase B	Enzymes [ko01000]
	K00154	coniferyl-aldehyde dehydrogenase	Enzymes [ko01000]
	K08640	zinc D-Ala-D-Ala carboxypeptidase	Enzymes [ko01000]
	K07214	fes; iron(III)-enterobactin esterase	Enzymes [ko01000]
	K01766	csdA; cysteine sulfinate desulfinase	Enzymes [ko01000]
	K01156	res; type III restriction enzyme	Enzymes [ko01000]
	K00091	dihydroflavonol-4-reductase	Enzymes [ko01000]
	K13694	mepS, spr; murein DD-endopeptidase / murein LD-carboxypeptidase	Enzymes [ko01000]
	K14588	cueO; cuproxidase	Enzymes [ko01000]
	K15984	rsmJ; 16S rRNA (guanine1516-N2)-methyltransferase	Enzymes [ko01000]
	K00612	nodU; carbamoyltransferase	Enzymes [ko01000]
	K13006	wbqR; UDP-perosamine 4-acetyltransferase	Enzymes [ko01000]
	K03818	wcaF; putative colanic acid biosynthesis acetyltransferase WcaF	Exopolysaccharide biosynthesis [ko00543]
	K16710	wcaK, amsJ; colanic acid/amylovoran biosynthesis protein WcaK/AmsJ	Exopolysaccharide biosynthesis [ko00543]
	K02377	TSTA3, fcl; GDP-L-fucose synthase	Fructose and mannose metabolism [ko00051]
	K19270	hxpA; mannitol-1-/sugar-/sorbitol-6-phosphatase	Fructose and mannose metabolism [ko00051]
	K18897	sdmt; sarcosine/dimethylglycine N-methyltransferase	Glycine, serine and threonine metabolism [ko00260]
	K00613	GATM; glycine amidinotransferase	Glycine, serine and threonine metabolism [ko00260]
	K01753	dsdA; D-serine dehydratase	Glycine, serine and threonine metabolism [ko00260]
	K01136	IDS; iduronate 2-sulfatase	Glycosaminoglycan degradation [ko00531]
	K01846	glmS, mutS, mamA; methylaspartate mutase sigma subunit	Glyoxylate and dicarboxylate metabolism [ko00630]
	K07246	ttuC, dmlA; tartrate dehydrogenase/decarboxylase / D-malate dehydrogenase	Glyoxylate and dicarboxylate metabolism [ko00630]
	K12567	TTN; titin	Hypertrophic cardiomyopathy (HCM) [ko05410]
	K16044	iolW; scyllo-inositol 2-dehydrogenase (NADP+)	Inositol phosphate metabolism [ko00562]
	K06606	iolI; 2-keto-myo-inositol isomerase	Inositol phosphate metabolism [ko00562]
	K07192	FLOT; flotillin	Insulin signaling pathway [ko04910]
	K01404	GP63; leishmanolysin	Leishmaniasis [ko05140]
	K07031	hddA; D-glycero-alpha-D-manno-heptose-7-phosphate kinase	Lipopolysaccharide biosynthesis [ko00540]
	K01035	atoA; acetate CoA/acetoacetate CoA-transferase beta subunit	Lysine degradation [ko00310]
	K01034	atoD; acetate CoA/acetoacetate CoA-transferase alpha subunit	Lysine degradation [ko00310]
	K13444	SUMF1, FGE; formylglycine-generating enzyme	Lysosome [ko04142]
	K00441	frhB; coenzyme F420 hydrogenase subunit beta	Methane metabolism [ko00680]
	K15665	ppsB, fenD; plipastatin/fengycin lipopeptide synthetase B	Nonribosomal peptide structures [ko01054]
	K15668	ppsE, fenB; plipastatin/fengycin lipopeptide synthetase E	Nonribosomal peptide structures [ko01054]
	K00033	PGD, gnd, gntZ; 6-phosphogluconate dehydrogenase	Pentose phosphate pathway [ko00030]
	K07679	evgS, bvgS; two-component system, NarL family, sensor histidine kinase EvgS	Pertussis [ko05133]
	K05710	hcaC; 3-phenylpropionate/trans-cinnamate dioxygenase ferredoxin component	Phenylalanine metabolism [ko00360]
	K13574	hcxB; hydroxycarboxylate dehydrogenase B	Phenylalanine metabolism [ko00360]
	K09459	phosphonopyruvate decarboxylase	Phosphonate and phosphinate metabolism [ko00440]
	K13472	raxST; sulfotransferase	Plant-pathogen interaction [ko04626]
	K19180	tll; dTDP-6-deoxy-L-talose 4-dehydrogenase (NAD+)	Polyketide sugar unit biosynthesis [ko00523]
	K16842	hpxB; allantoinase	Purine metabolism [ko00230]
	K01509	ENTPD2; adenosinetriphosphatase	Purine metabolism [ko00230]
	K19666	solR, cepR, tofR; LuxR family transcriptional regulator	Quorum sensing [ko02024]
	K13985	NAPEPLD; N-acyl-phosphatidylethanolamine-hydrolysing phospholipase D	Retrograde endocannabinoid signaling [ko04723]
	K15352	pipB2; secreted effector protein PipB2	Salmonella infection [ko05132]
	K01042	selA; L-seryl-tRNA(Ser) seleniumtransferase	Selenocompound metabolism [ko00450]
	K00978	rfbF; glucose-1-phosphate cytidylyltransferase	Starch and sucrose metabolism [ko00500]
	K01179	endoglucanase	Starch and sucrose metabolism [ko00500]
	K07750	MESO1, ERG25; methylsterol monooxygenase	Steroid biosynthesis [ko00100]
	K03119	tauD; taurine dioxygenase	Sulfur metabolism [ko00920]
	K01005	tagT_U_V; polyisoprenyl-teichoic acid--peptidoglycan teichoic acid transferase	Teichoic acid biosynthesis [ko00552]
	K03150	thiH; 2-iminoacetate synthase	Thiamine metabolism [ko00730]
	K18927	lldR; LysR family transcriptional regulator, L-lactate utilization regulator	Transcription factors [ko03000]
	K05818	mhpR; IclR family transcriptional regulator, mhp operon transcriptional activator	Transcription factors [ko03000]
	K18906	mgrA; MarR family transcriptional regulator, multiple gene regulator MgrA	Transcription factors [ko03000]
	K19587	oqxR; Rrf2 family transcriptional regulator, repressor of oqxAB	Transcription factors [ko03000]
	K08217	mef; MFS transporter, DHA3 family, macrolide efflux protein	Transporters [ko02000]
	K11005	hlyA; hemolysin A	Transporters [ko02000]
	K08169	yebQ; MFS transporter, DHA2 family, multidrug resistance protein	Transporters [ko02000]
	K11748	kefG; glutathione-regulated potassium-efflux system ancillary protein KefG	Transporters [ko02000]
	K19058	merC; mercuric ion transport protein	Transporters [ko02000]
	K01501	nitrilase	Tryptophan metabolism [ko00380]
	K01644	citE; citrate lyase subunit beta / citryl-CoA lyase	Two-component system [ko02020]
	K19647	hgd; 2-hydroxymethylglutarate dehydrogenase	Vitamin B6 metabolism [ko00750]
	K07004	uncharacterized protein	Others
	K07493	putative transposase	Others
	K08982	putative membrane protein	Others
	K05899	uncharacterized protein	Others
	K19421	epsC; polysaccharide biosynthesis protein EpsC	Others
	K09932	uncharacterized protein	Others
	K07128	uncharacterized protein	Others
	K06893	uncharacterized protein	Others
	K14060	pinR; putative DNA-invertase from lambdoid prophage Rac	Others
	K07019	uncharacterized protein	Others
	K07095	uncharacterized protein	Others
	K09924	uncharacterized protein	Others
	K04750	phnB; PhnB protein	Others

## Sheet: TableS3
	Table S3 Data information of the strain M382 transcriptomes sequenced in the present study.
	Sample name	Length of reads (bp)	Number of raw reads	Number of High Quality reads	Data accession (in NCBI)
	M382_Biofilm_2216_1	150	15,763,208×2	15,632,908×2	SRR21851676
	M382_Biofilm_2216_2	150	15,451,554×2	15,320,498×2	SRR21851675
	M382_Biofilm_2216_3	150	15,261,002×2	15,113,336×2	SRR21851674
	M382_Biofilm_1/10X 2216_1	150	15,217,690×2	15,104,046×2	SRR21851673
	M382_Biofilm_1/10X 2216_2	150	16,370,550×2	16,295,762×2	SRR21851672
	M382_Biofilm_1/10X 2216_3	150	15,118,452×2	15,104,046×2	SRR21851671

## Sheet: TableS4
	Table S4. Significantly changed KEGG-annotated genes in between M382 biofilms grown in 2216E and 1/10 2216E.
	ORF	KEGG	Annotation	P-value (Student's t-test)	Fold Change (2216E/dilluted 2216E)
	Chr1_3600	K01999	livK; branched-chain amino acid transport system substrate-binding protein	4.0193e-08	0.0958233
	Chr1_1609	K04077	groEL, HSPD1; chaperonin GroEL	4.2e-08	16.9819
	Chr1_2116	K15724	erpA; iron-sulfur cluster insertion protein	7.41368e-08	3.19649
	Chr1_2279	K11749	rseP; regulator of sigma E protease	3.51297e-07	5.23716
	Chr1_1778	K04564	SOD2; superoxide dismutase, Fe-Mn family	3.76552e-07	3.54061
	Chr1_2856	K19511	PXDN, VPO1; peroxidase	4.77679e-07	4.49679
	Chr1_2023	K07390	grxD, GLRX5; monothiol glutaredoxin	6.72978e-07	3.89597
	Chr1_281	K06041	kdsD, kpsF; arabinose-5-phosphate isomerase	7.75383e-07	4.14809
	Chr1_1056	K07400	nfuA; Fe/S biogenesis protein NfuA	7.84679e-07	5.89699
	Chr1_3599	K07192	FLOT; flotillin	1.07596e-06	0.170344
	Chr1_4166	K03695	clpB; ATP-dependent Clp protease ATP-binding subunit ClpB	1.12438e-06	6.76934
	Chr1_2760	K00784	rnz; ribonuclease Z	1.22952e-06	0.0582792
	Chr1_3377	K01509	ENTPD2; adenosinetriphosphatase	1.28299e-06	0.185634
	Chr1_4252	K00430	peroxidase	2.13006e-06	6.04993
	Chr1_2281	K07277	SAM50, TOB55, bamA; outer membrane protein insertion porin family	2.15775e-06	0.421605
	Chr1_1631	K09806	ubiK; ubiquinone biosynthesis accessory factor UbiK	2.16032e-06	3.80124
	Chr1_1608	K04078	groES, HSPE1; chaperonin GroES	2.18377e-06	18.2308
	Chr1_1773	K00302	soxA; sarcosine oxidase, subunit alpha	3.21294e-06	0.133252
	Chr1_1979	K01802	peptidylprolyl isomerase	5.12421e-06	3.45101
	Chr1_769	K04087	hflC; modulator of FtsH protease HflC	5.33931e-06	3.11892
	Chr1_2182	K02044	phnD; phosphonate transport system substrate-binding protein	5.58324e-06	0.265753
	Chr1_1624	K00384	trxB, TRR; thioredoxin reductase (NADPH)	6.43096e-06	4.96507
	Chr1_771	K04771	degP, htrA; serine protease Do	6.83825e-06	6.60418
	Chr1_2603	K02481	flgR; two-component system, NtrC family, response regulator	7.02234e-06	0.189087
	Chr1_3300	K00680	ytmI; uncharacterized N-acetyltransferase	7.16566e-06	4.4979
	Chr1_3815	K00605	gcvT, AMT; aminomethyltransferase	7.18064e-06	0.0415043
	Chr1_789	K10764	metZ; O-succinylhomoserine sulfhydrylase	7.44637e-06	0.250857
	Chr1_1770	K00303	soxB; sarcosine oxidase, subunit beta	7.74197e-06	0.203227
	Chr1_1482	K09138	uncharacterized protein	7.79832e-06	4.18094
	Chr1_599	K01963	accD; acetyl-CoA carboxylase carboxyl transferase subunit beta	7.84276e-06	2.89201
	Chr1_2178	K07343	tfoX; DNA transformation protein and related proteins	7.84472e-06	0.312662
	Chr1_2637	K03086	rpoD; RNA polymerase primary sigma factor	8.38904e-06	3.25531
	Chr1_3993	K03521	fixA, etfB; electron transfer flavoprotein beta subunit	8.39163e-06	0.34308
	Chr1_552	K02033	ABC.PE.P; peptide/nickel transport system permease protein	8.7015e-06	0.171843
	Chr1_3601	K01997	livH; branched-chain amino acid transport system permease protein	8.82586e-06	0.0856146
	Chr1_3320	K02483	two-component system, OmpR family, response regulator	9.11868e-06	0.30724
	Chr1_257	K00620	argJ; glutamate N-acetyltransferase / amino-acid N-acetyltransferase	9.40783e-06	2.63754
	Chr1_2733	K01653	ilvH, ilvN; acetolactate synthase I/III small subunit	9.77369e-06	0.426887
	Chr1_3521	K19693	tfoS; AraC family transcriptional regulator, chitin signaling transcriptional activator	1.01747e-05	0.294452
	Chr1_2086	K00540	fqr; F420H(2)-dependent quinone reductase	1.01869e-05	4.52293
	Chr1_768	K04088	hflK; modulator of FtsH protease HflK	1.03506e-05	3.01069
	Chr1_609	K07088	uncharacterized protein	1.05111e-05	0.0729741
	Chr1_1699	K02356	efp; elongation factor P	1.05787e-05	0.447387
	Chr1_608	K01070	frmB, ESD, fghA; S-formylglutathione hydrolase	1.187e-05	0.454434
	Plas3_223	K02168	betT, betS; choline/glycine/proline betaine transport protein	1.20594e-05	0.356027
	Chr1_1584	K03694	clpA; ATP-dependent Clp protease ATP-binding subunit ClpA	1.27548e-05	5.16739
	Chr1_3814	K00163	aceE; pyruvate dehydrogenase E1 component	1.31757e-05	0.0443149
	Chr1_236	K08714	VGSC; voltage-gated sodium channel	1.39223e-05	3.45432
	Chr1_2287	K00566	mnmA, trmU; tRNA-uridine 2-sulfurtransferase	1.39259e-05	3.29358
	Chr1_3132	K00315	DMGDH; dimethylglycine dehydrogenase	1.39731e-05	0.198175
	Chr1_1162	K03798	ftsH, hflB; cell division protease FtsH	1.40493e-05	2.70332
	Chr1_3696	K03286	TC.OOP; OmpA-OmpF porin, OOP family	1.43353e-05	0.358882
	Chr1_3994	K03522	fixB, etfA; electron transfer flavoprotein alpha subunit	1.5763e-05	0.431657
	Chr1_3707	K09919	uncharacterized protein	1.59269e-05	3.15035
	Chr1_561	K08738	CYC; cytochrome c	1.6041e-05	2.70701
	Chr1_490	K03592	pmbA; PmbA protein	1.61897e-05	2.82629
	Chr1_1772	K00304	soxD; sarcosine oxidase, subunit delta	1.63349e-05	0.161098
	Chr1_312	K07304	msrA; peptide-methionine (S)-S-oxide reductase	1.64689e-05	5.18284
	Chr1_2707	K09807	uncharacterized protein	1.65724e-05	9.78816
	Chr1_2247	K00768	cobU, cobT; nicotinate-nucleotide--dimethylbenzimidazole phosphoribosyltransferase	1.81942e-05	0.362097
	Chr1_2252	K03699	tlyC; magnesium and cobalt exporter, CNNM family	1.8432e-05	4.19276
	Chr1_2299	K02614	paaI; acyl-CoA thioesterase	1.95459e-05	0.0591133
	Chr1_133	K04750	phnB; PhnB protein	2.06355e-05	5.65754
	Chr1_165	K09780	uncharacterized protein	2.08753e-05	3.33714
	Chr1_550	K02031	ddpD; peptide/nickel transport system ATP-binding protein	2.12547e-05	0.110063
	Chr1_1304	K00941	thiD; hydroxymethylpyrimidine/phosphomethylpyrimidine kinase	2.2201e-05	0.0821122
	Chr1_670	K04782	pchB; isochorismate pyruvate lyase	2.38768e-05	0.205565
	Chr1_984	K00311	ETFDH; electron-transferring-flavoprotein dehydrogenase	2.39381e-05	0.418949
	Chr1_3202	K02167	betI; TetR/AcrR family transcriptional regulator, transcriptional repressor of bet genes	2.47056e-05	0.296109
	Chr1_354	K11710	troB, mntB, znuC; manganese/zinc/iron transport system ATP- binding protein	2.47914e-05	38.052
	Chr1_3828	K03566	gcvA; LysR family transcriptional regulator, glycine cleavage system transcriptional activator	2.50472e-05	6.32534
	Chr1_2317	K00038	3alpha(or 20beta)-hydroxysteroid dehydrogenase	2.54501e-05	0.142388
	Chr1_2211	K16183	ramA; [Co(II) methylated amine-specific corrinoid protein] reductase	2.62396e-05	0.194005
	Chr1_1576	K00817	hisC; histidinol-phosphate aminotransferase	2.70838e-05	0.364226
	Chr1_2142	K08997	SELENOO, selO; protein adenylyltransferase	2.73281e-05	2.46146
	Chr1_3693	K00219	fadH; 2,4-dienoyl-CoA reductase (NADPH2)	2.74614e-05	0.047915
	Chr1_3744	K04080	ibpA; molecular chaperone IbpA	2.77804e-05	2.20181
	Chr1_551	K02034	ABC.PE.P1; peptide/nickel transport system permease protein	2.84392e-05	0.0973622
	Chr1_3490	K00123	fdoG, fdhF, fdwA; formate dehydrogenase major subunit	2.94005e-05	0.375659
	Chr1_1639	K01665	pabB; para-aminobenzoate synthetase component I	2.94917e-05	0.275968
	Chr1_2540	K02427	rlmE, rrmJ, ftsJ; 23S rRNA (uridine2552-2'-O)-methyltransferase	3.03638e-05	3.14396
	Chr1_3019	K17736	cdhR; AraC family transcriptional regulator, carnitine catabolism transcriptional activator	3.04039e-05	0.12262
	Chr1_1566	K00154	coniferyl-aldehyde dehydrogenase	3.08524e-05	0.122895
	Chr1_381	K07478	ycaJ; putative ATPase	3.14465e-05	3.39073
	Chr1_767	K00383	GSR, gor; glutathione reductase (NADPH)	3.20732e-05	3.67715
	Chr1_2858	K02837	prfC; peptide chain release factor 3	3.32344e-05	0.371885
	Chr1_2725	K03299	TC.GNTP; gluconate:H+ symporter, GntP family	3.53412e-05	0.279357
	Chr1_1875	K00640	cysE; serine O-acetyltransferase	3.53522e-05	3.26099
	Chr1_1165	K04782	pchB; isochorismate pyruvate lyase	3.54191e-05	0.196226
	Chr1_3200	K00130	betB, gbsA; betaine-aldehyde dehydrogenase	3.58225e-05	0.262376
	Chr1_3972	K01631	dgoA; 2-dehydro-3-deoxyphosphogalactonate aldolase	3.59492e-05	0.202546
	Chr1_1640	K02619	pabC; 4-amino-4-deoxychorismate lyase	3.67547e-05	0.304379
	Chr1_3679	K15270	sam; S-adenosylmethionine uptake transporter	3.80996e-05	0.420069
	Chr1_2888	K01640	HMGCL, hmgL; hydroxymethylglutaryl-CoA lyase	3.82413e-05	0.124588
	Chr1_1980	K01802	peptidylprolyl isomerase	3.85376e-05	4.19206
	Chr1_3129	K19242	citR; LysR family transcriptional regulator, repressor for citA	3.95483e-05	3.55865
	Chr1_532	K03566	gcvA; LysR family transcriptional regulator, glycine cleavage system transcriptional activator	4.04693e-05	7.24436
	Chr1_1988	K08219	UMF2; MFS transporter, UMF2 family, putative MFS family transporter protein	4.18259e-05	0.161934
	Chr1_3955	K09826	irr; Fur family transcriptional regulator, iron response regulator	4.21698e-05	4.97563
	Chr1_3889	K03521	fixA, etfB; electron transfer flavoprotein beta subunit	4.26768e-05	0.308381
	Chr1_2638	K02316	dnaG; DNA primase	4.31427e-05	2.26186
	Chr1_607	K00322	sthA, udhA; NAD(P) transhydrogenase	4.47153e-05	0.38187
	Chr1_2674	K07004	uncharacterized protein	4.47429e-05	5.05661
	Chr1_175	K07152	SCO1; protein SCO1	4.601e-05	4.33443
	Chr1_731	K07156	copC, pcoC; copper resistance protein C	4.80221e-05	2.19698
	Chr1_3633	K02004	ABC.CD.P; putative ABC transport system permease protein	4.82316e-05	3.23127
	Chr1_1718	K03593	mrp, NUBPL; ATP-binding protein involved in chromosome partitioning	5.21515e-05	3.01931
	Chr1_353	K11707	troA, mntA, znuA; manganese/zinc/iron transport system substrate-binding protein	5.2517e-05	39.3672
	Chr1_967	K00249	ACADM, acd; acyl-CoA dehydrogenase	5.2901e-05	0.125797
	Plas3_188	K13444	SUMF1, FGE; formylglycine-generating enzyme	6.14047e-05	3.3488
	Chr1_1546	K01829	dsbH; disulfide reductase	6.14725e-05	3.5507
	Chr1_215	K03687	GRPE; molecular chaperone GrpE	6.30028e-05	2.94252
	Chr1_1774	K00305	soxG; sarcosine oxidase, subunit gamma	6.37286e-05	0.137379
	Chr1_191	K03667	hslU; ATP-dependent HslUV protease ATP-binding subunit HslU	6.37466e-05	5.63409
	Chr1_2748	K03526	gcpE, ispG; (E)-4-hydroxy-3-methylbut-2-enyl-diphosphate synthase	6.43018e-05	2.24344
	Chr1_3604	K01426	amiE; amidase	6.6209e-05	0.092405
	Chr1_3598	K01999	livK; branched-chain amino acid transport system substrate-binding protein	6.72226e-05	0.282831
	Chr1_1853	K01814	hisA; phosphoribosylformimino-5-aminoimidazole carboxamide ribotide isomerase	6.73682e-05	0.217559
	Chr1_3890	K03522	fixB, etfA; electron transfer flavoprotein alpha subunit	6.77924e-05	0.353631
	Chr1_2104	K00540	fqr; F420H(2)-dependent quinone reductase	6.9469e-05	0.138184
	Chr1_1794	K03210	yajC; preprotein translocase subunit YajC	6.98999e-05	3.69018
	Chr1_2724	K00685	ATE1; arginyl-tRNA---protein transferase	7.03821e-05	3.24469
	Chr1_2248	K07141	mocA; molybdenum cofactor cytidylyltransferase	7.06996e-05	0.235752
	Chr1_564	K15034	yaeJ; ribosome-associated protein	7.1114e-05	0.282668
	Chr1_4046	K02227	cbiB, cobD; adenosylcobinamide-phosphate synthase	7.14371e-05	2.40031
	Chr1_4090	K01768	adenylate cyclase	7.27138e-05	4.24804
	Chr1_2487	K14083	mttB; trimethylamine---corrinoid protein Co-methyltransferase	7.36299e-05	0.213272
	Chr1_1002	K01586	lysA; diaminopimelate decarboxylase	7.64249e-05	0.442044
	Chr1_2127	K04764	ihfA, himA; integration host factor subunit alpha	7.71889e-05	0.444225
	Plas3_96	K00822	beta-alanine--pyruvate transaminase	7.80746e-05	0.0936612
	Chr1_3176	K01923	purC; phosphoribosylaminoimidazole-succinocarboxamide synthase	8.03431e-05	0.237116
	Chr1_3602	K01998	livM; branched-chain amino acid transport system permease protein	8.32321e-05	0.0878864
	Chr1_2922	K01138	uncharacterized sulfatase	8.38978e-05	3.26907
	Chr1_2732	K01652	ilvB, ilvG, ilvI; acetolactate synthase I/II/III large subunit	8.53284e-05	0.373029
	Chr1_1167	K02614	paaI; acyl-CoA thioesterase	8.68606e-05	0.439318
	Chr1_2802	K16868	tehB; tellurite methyltransferase	8.72934e-05	4.36985
	Chr1_3605	K00666	fatty-acyl-CoA synthase	8.77686e-05	0.104418
	Chr1_3603	K11962	urtD; urea transport system ATP-binding protein	8.79186e-05	0.0787543
	Chr1_2812	K01554	8-oxo-dGDP phosphatase	8.93754e-05	0.138484
	Chr1_3824	K09747	ebfC; nucleoid-associated protein EbfC	8.94511e-05	5.02014
	Chr1_4274	K00626	ACAT, atoB; acetyl-CoA C-acetyltransferase	8.9551e-05	0.0727598
	Chr1_1713	K01014	SULT1A; aryl sulfotransferase	9.00371e-05	0.178892
	Chr1_3816	K01761	methionine-gamma-lyase	9.09888e-05	0.0273762
	Chr1_258	K03769	ppiC; peptidyl-prolyl cis-trans isomerase C	9.25283e-05	3.67619
	Chr1_4275	K18979	queG; epoxyqueuosine reductase	9.31811e-05	0.218844
	Chr1_1478	K02002	proX; glycine betaine/proline transport system substrate-binding protein	9.43951e-05	0.410323
	Chr1_3857	K00344	qor, CRYZ; NADPH:quinone reductase	9.8394e-05	2.05511
	Chr1_3632	K02003	ABC.CD.A; putative ABC transport system ATP-binding protein	9.88549e-05	3.34699
	Chr1_912	K01458	hutG; N-formylglutamate deformylase	9.92812e-05	0.341218
	Chr1_1128	K06886	glbN; hemoglobin	0.000100208	3.25586
	Chr1_2982	K01448	amiABC; N-acetylmuramoyl-L-alanine amidase	0.000100961	0.474299
	Chr1_1127	K08990	ycjF; putative membrane protein	0.000104943	2.35611
	Chr1_3985	K00799	GST, gst; glutathione S-transferase	0.00010591	0.184907
	Chr1_1480	K02001	proW; glycine betaine/proline transport system permease protein	0.000106417	0.414751
	Chr1_245	K03676	grxC, GLRX, GLRX2; glutaredoxin 3	0.000108299	5.96019
	Chr1_669	K01938	fhs; formate--tetrahydrofolate ligase	0.000110997	0.230539
	Chr1_2173	K06985	aspartyl protease family protein	0.000113954	3.73556
	Chr1_722	K01438	argE; acetylornithine deacetylase	0.000114169	0.387202
	Chr1_481	K16291	erfK; L,D-transpeptidase ErfK/SrfK	0.000114216	9.5861
	Chr1_336	K02064	thiB, tbpA; thiamine transport system substrate-binding protein	0.000114741	0.345727
	Chr1_910	K09948	uncharacterized protein	0.000115786	2.3081
	Chr1_1164	K01938	fhs; formate--tetrahydrofolate ligase	0.000117926	0.233619
	Chr1_2101	K09989	uncharacterized protein	0.00012445	0.334118
	Chr1_4057	K00854	xylB, XYLB; xylulokinase	0.00012469	0.317885
	Chr1_1809	K15270	sam; S-adenosylmethionine uptake transporter	0.000129682	0.181179
	Chr1_819	K13893	yejA; microcin C transport system substrate-binding protein	0.000130891	3.41844
	Chr1_1059	K00826	ilvE; branched-chain amino acid aminotransferase	0.000131148	0.126322
	Chr1_761	K15270	sam; S-adenosylmethionine uptake transporter	0.000132799	0.194546
	Chr1_570	K02221	yggT; YggT family protein	0.000136562	3.06475
	Chr1_3010	K02160	accB, bccP; acetyl-CoA carboxylase biotin carboxyl carrier protein	0.000137131	2.60386
	Chr1_2780	K01338	lon; ATP-dependent Lon protease	0.000139215	3.32011
	Chr1_183	K03671	trxA; thioredoxin 1	0.000140191	2.67193
	Chr1_671	K01491	folD; methylenetetrahydrofolate dehydrogenase (NADP+) / methenyltetrahydrofolate cyclohydrolase	0.000142724	0.223701
	Chr1_2811	K07161	uncharacterized protein	0.000143118	0.17957
	Chr1_1192	K03568	tldD; TldD protein	0.000145216	5.12403
	Chr1_1390	K08219	UMF2; MFS transporter, UMF2 family, putative MFS family transporter protein	0.000145509	0.242778
	Plas3_114	K16871	POP2; 4-aminobutyrate---pyruvate transaminase	0.000147717	0.231679
	Chr1_2696	K01692	paaF, echA; enoyl-CoA hydratase	0.000148567	0.132024
	Chr1_1334	K12262	cybB; superoxide oxidase	0.000149034	2.8489
	Chr1_3293	K05780	phnL; alpha-D-ribose 1-methylphosphonate 5-triphosphate synthase subunit PhnL	0.000149616	4.84813
	Chr1_538	K00290	LYS1; saccharopine dehydrogenase (NAD+, L-lysine forming)	0.000149795	0.219599
	Chr1_2342	K02888	RP-L21, MRPL21, rplU; large subunit ribosomal protein L21	0.000150357	0.400953
	Chr1_2238	K08602	pepF, pepB; oligoendopeptidase F	0.000152698	4.42669
	Chr1_3984	K08259	lytM; lysostaphin	0.00015367	0.361087
	Chr1_1479	K02000	proV; glycine betaine/proline transport system ATP-binding protein	0.000157984	0.269524
	Chr1_3029	K17227	soxZ; sulfur-oxidizing protein SoxZ	0.000160776	2.97974
	Chr1_2508	K07088	uncharacterized protein	0.00016336	3.65641
	Chr1_259	K03070	secA; preprotein translocase subunit SecA	0.000166739	2.40628
	Chr1_2242	K17675	SUPV3L1, SUV3; ATP-dependent RNA helicase SUPV3L1/SUV3	0.000167723	0.450284
	Chr1_3817	K03719	lrp; Lrp/AsnC family transcriptional regulator, leucine-responsive regulatory protein	0.000168333	0.326696
	Chr1_2328	K03786	aroQ, qutE; 3-dehydroquinate dehydratase II	0.000171981	0.265285
	Chr1_1958	K17315	gtsA, glcE; glucose/mannose transport system substrate-binding protein	0.000172742	0.36351
	Chr1_3307	K01768	adenylate cyclase	0.000173785	0.357896
	Chr1_946	K09761	rsmE; 16S rRNA (uracil1498-N3)-methyltransferase	0.000173898	2.94622
	Chr1_246	K01459	N-carbamoyl-D-amino-acid hydrolase	0.000174897	4.84984
	Chr1_1325	K02031	ddpD; peptide/nickel transport system ATP-binding protein	0.000176335	0.434864
	Chr1_884	K01920	gshB; glutathione synthase	0.000176687	5.59229
	Chr1_1605	K15984	rsmJ; 16S rRNA (guanine1516-N2)-methyltransferase	0.000177209	0.328896
	Chr1_3393	K02016	ABC.FEV.S; iron complex transport system substrate-binding protein	0.000178781	3.61967
	Chr1_263	K03686	dnaJ; molecular chaperone DnaJ	0.000179749	2.7239
	Chr1_723	K11476	gntR; GntR family transcriptional regulator, gluconate operon transcriptional repressor	0.000182712	0.39472
	Chr1_473	K02034	ABC.PE.P1; peptide/nickel transport system permease protein	0.000184284	0.415489
	Chr1_2605	K08738	CYC; cytochrome c	0.000186533	0.132166
	Chr1_4169	K03574	mutT, NUDT15, MTH2; 8-oxo-dGTP diphosphatase	0.000187891	3.23352
	Chr1_1306	K00788	thiE; thiamine-phosphate pyrophosphorylase	0.000190085	0.0679415
	Chr1_1024	K14449	mch, mcd; 2-methylfumaryl-CoA hydratase	0.000190302	0.459301
	Chr1_1377	K06042	cobH-cbiC; precorrin-8X/cobalt-precorrin-8 methylmutase	0.000193934	0.25995
	Chr1_606	K09768	uncharacterized protein	0.000197688	0.231061
	Plas2_66	K16135	dmlR; LysR family transcriptional regulator, transcriptional activator for dmlA	0.000199107	2.45635
	Chr1_3526	K01563	dhaA; haloalkane dehalogenase	0.000199457	0.0676683
	Chr1_530	K00219	fadH; 2,4-dienoyl-CoA reductase (NADPH2)	0.000202158	0.185655
	Chr1_1376	K03394	cobI-cbiL; precorrin-2/cobalt-factor-2 C20-methyltransferase	0.000202709	0.179764
	Chr1_709	K00810	UBIAD1; menadiol prenyltransferase	0.000203463	0.256023
	Chr1_1817	K06889	uncharacterized protein	0.000212539	4.43131
	Chr1_2887	K13766	liuC; methylglutaconyl-CoA hydratase	0.000213202	0.139089
	Chr1_3978	K07307	dmsB; anaerobic dimethyl sulfoxide reductase subunit B	0.000213809	0.365247
	Chr1_1061	K09817	znuC; zinc transport system ATP-binding protein	0.000214079	0.448397
	Chr1_1166	K01491	folD; methylenetetrahydrofolate dehydrogenase (NADP+) / methenyltetrahydrofolate cyclohydrolase	0.000215987	0.240466
	Chr1_2923	K12420	actIII, oxyJ, snoaD, aknA; ketoreductase	0.000218505	0.2039
	Plas1_46	K03496	parA, soj; chromosome partitioning protein	0.000221893	3.62356
	Chr1_1668	K11209	yghU, yfcG; GSH-dependent disulfide-bond oxidoreductase	0.000223043	4.83419
	Chr1_4279	K01715	crt; enoyl-CoA hydratase	0.000224415	0.372793
	Chr1_1513	K09007	folE2; GTP cyclohydrolase IB	0.000228739	0.346864
	Chr1_3212	K04033	eutR; AraC family transcriptional regulator, ethanolamine operon transcriptional activator	0.000230003	0.378184
	Chr1_733	K00540	fqr; F420H(2)-dependent quinone reductase	0.000232932	3.00205
	Chr1_2080	K01476	rocF, arg; arginase	0.000234279	13.2178
	Chr1_3812	K07679	evgS, bvgS; two-component system, NarL family, sensor histidine kinase EvgS	0.000236764	0.275287
	Chr1_2889	K01968	3-methylcrotonyl-CoA carboxylase alpha subunit	0.000240504	0.116765
	Chr1_3392	K02013	ABC.FEV.A; iron complex transport system ATP-binding protein	0.000240665	3.18112
	Plas2_6	K03497	parB, spo0J; ParB family transcriptional regulator, chromosome partitioning protein	0.000241214	4.10502
	Chr1_1308	K03154	thiS; sulfur carrier protein	0.000241694	0.0302866
	Chr1_3727	K09796	pccA; periplasmic copper chaperone A	0.000242952	0.310524
	Chr1_1231	K00540	fqr; F420H(2)-dependent quinone reductase	0.00024335	0.317514
	Chr1_388	K09972	aapP, bztD; general L-amino acid transport system ATP-binding protein	0.00024467	0.316711
	Plas2_65	K00540	fqr; F420H(2)-dependent quinone reductase	0.000247223	7.88378
	Chr1_2435	K02469	gyrA; DNA gyrase subunit A	0.000247926	0.465247
	Chr1_2385	K02510	hpaI, hpcH; 4-hydroxy-2-oxoheptanedioate aldolase	0.000253019	4.01418
	Chr1_3201	K01133	betC; choline-sulfatase	0.000255533	0.332012
	Chr1_1534	K05799	pdhR; GntR family transcriptional regulator, transcriptional repressor for pyruvate dehydrogenase complex	0.000264213	0.350205
	Chr1_1079	K15315	sgcE10, mdpE10, ncsE10, kedE10, calE7, pksE10; enediyne core biosynthesis thioesterase	0.000268088	0.143715
	Chr1_1031	K00240	sdhB, frdB; succinate dehydrogenase iron-sulfur subunit	0.000268111	3.04294
	Chr1_905	K08219	UMF2; MFS transporter, UMF2 family, putative MFS family transporter protein	0.000268809	0.235742
	Chr1_3656	K01284	dcp; peptidyl-dipeptidase Dcp	0.000273745	7.14387
	Chr1_2927	K00453	TDO2, kynA; tryptophan 2,3-dioxygenase	0.000274027	0.255894
	Chr1_1375	K05934	cobJ, cbiH; precorrin-3B C17-methyltransferase / cobalt-factor III methyltransferase	0.000275874	0.178173
	Chr1_502	K06997	yggS, PROSC; PLP dependent protein	0.000276594	0.229401
	Chr1_3394	K02015	ABC.FEV.P; iron complex transport system permease protein	0.0002783	2.60075
	Chr1_4171	K01458	hutG; N-formylglutamate deformylase	0.000283377	0.217926
	Chr1_3475	K01506	davA; 5-aminopentanamidase	0.000283509	0.296888
	Chr1_1326	K02034	ABC.PE.P1; peptide/nickel transport system permease protein	0.000284522	0.393601
	Chr1_2033	K02197	ccmE; cytochrome c-type biogenesis protein CcmE	0.000288886	4.49681
	Plas2_34	K00046	idnO; gluconate 5-dehydrogenase	0.000291208	6.38377
	Chr1_242	K01772	hemH, FECH; protoporphyrin/coproporphyrin ferrochelatase	0.000293119	3.86281
	Chr1_2702	K06980	ygfZ; tRNA-modifying protein YgfZ	0.000295824	2.91171
	Chr1_1734	K03566	gcvA; LysR family transcriptional regulator, glycine cleavage system transcriptional activator	0.000304036	0.409593
	Chr1_3478	K03741	arsC; arsenate reductase (thioredoxin)	0.000304695	0.339561
	Chr1_2602	K02482	flgS; two-component system, NtrC family, sensor kinase	0.000306185	0.392877
	Chr1_1305	K03150	thiH; 2-iminoacetate synthase	0.000310619	0.0674008
	Chr1_3030	K17226	soxY; sulfur-oxidizing protein SoxY	0.000313971	2.72143
	Chr1_1790	K10255	FAD6, desA; acyl-lipid omega-6 desaturase (Delta-12 desaturase)	0.000318991	0.460305
	Chr1_2861	K11927	rhlE; ATP-dependent RNA helicase RhlE	0.000321638	0.25602
	Chr1_2496	K07114	yfbK; Ca-activated chloride channel homolog	0.000326017	0.280814
	Chr1_1202	K00102	LDHD, dld; D-lactate dehydrogenase (cytochrome)	0.000329154	0.302067
	Chr1_3122	K02056	ABC.SS.A; simple sugar transport system ATP-binding protein	0.000332985	0.454715
	Chr1_705	K01607	pcaC; 4-carboxymuconolactone decarboxylase	0.000333456	0.24874
	Chr1_2560	K00612	nodU; carbamoyltransferase	0.000338781	0.295623
	Chr1_2761	K01133	betC; choline-sulfatase	0.00034364	0.0366694
	Chr1_2955	K03750	moeA; molybdopterin molybdotransferase	0.000355501	10.0867
	Chr1_15	K16871	POP2; 4-aminobutyrate---pyruvate transaminase	0.000356304	0.429668
	Chr1_2778	K01768	adenylate cyclase	0.000359578	0.40315
	Chr1_549	K00128	ALDH; aldehyde dehydrogenase (NAD+)	0.000362301	0.25202
	Chr1_1200	K01422	AXL1; protease AXL1	0.000368878	0.332839
	Chr1_2323	K00459	ncd2, npd; nitronate monooxygenase	0.000373827	0.240809
	Chr1_3756	K01703	leuC, IPMI-L; 3-isopropylmalate/(R)-2-methylmalate dehydratase large subunit	0.000381899	0.495645
	Chr1_2679	K02614	paaI; acyl-CoA thioesterase	0.000385107	0.26081
	Chr1_1382	K19221	cobA, btuR; cob(I)alamin adenosyltransferase	0.000389909	0.483478
	Chr1_2293	K04488	iscU, nifU; nitrogen fixation protein NifU and related proteins	0.000391409	3.0786
	Chr1_2180	K07685	narP; two-component system, NarL family, nitrate/nitrite response regulator NarP	0.000392081	0.408355
	Chr1_2329	K07782	sdiA; LuxR family transcriptional regulator, quorum-sensing system regulator SdiA	0.000392112	0.27591
	Chr1_3931	K01453	nylB; 6-aminohexanoate-oligomer exohydrolase	0.00039277	0.188104
	Chr1_1374	K05895	cobK-cbiJ; precorrin-6A/cobalt-precorrin-6A reductase	0.000396298	0.180911
	Chr1_4235	K01422	AXL1; protease AXL1	0.000399328	2.40331
	Chr1_1577	K00220	tyrC; cyclohexadieny/prephenate dehydrogenase	0.000399743	0.414217
	Chr1_280	K11719	lptC; lipopolysaccharide export system protein LptC	0.000400372	3.08054
	Chr1_1769	K02200	ccmH; cytochrome c-type biogenesis protein CcmH	0.000400616	2.58308
	Plas3_109	K11072	potA; spermidine/putrescine transport system ATP-binding protein	0.000402568	0.304771
	Chr1_3491	K00122	FDH; formate dehydrogenase	0.000402589	0.394788
	Chr1_387	K09971	aapM, bztC; general L-amino acid transport system permease protein	0.000403401	0.307274
	Chr1_3319	K07638	envZ; two-component system, OmpR family, osmolarity sensor histidine kinase EnvZ	0.000406379	0.34359
	Chr1_869	K07338	uncharacterized protein	0.000407899	0.194885
	Chr1_2187	K01996	livF; branched-chain amino acid transport system ATP-binding protein	0.000408255	0.286098
	Chr1_1767	K06938	uncharacterized protein	0.000411528	2.60289
	Chr1_3078	K15270	sam; S-adenosylmethionine uptake transporter	0.000412197	0.0989108
	Chr1_2297	K04094	trmFO, gid; methylenetetrahydrofolate--tRNA-(uracil-5-)-methyltransferase	0.000414439	2.02863
	Chr1_2185	K01998	livM; branched-chain amino acid transport system permease protein	0.000417218	0.443531
	Chr1_3131	K07273	acm; lysozyme	0.000420215	0.334215
	Chr1_3971	K00153	S-(hydroxymethyl)mycothiol dehydrogenase	0.000420566	0.203972
	Chr1_149	K11072	potA; spermidine/putrescine transport system ATP-binding protein	0.000424837	0.33502
	Plas2_7	K03496	parA, soj; chromosome partitioning protein	0.000425678	7.37241
	Chr1_1659	K14441	rimO; ribosomal protein S12 methylthiotransferase	0.000429702	0.455908
	Chr1_2450	K00517	CYP81F; indol-3-yl-methylglucosinolate hydroxylase	0.000430399	0.459618
	Chr1_311	K07305	msrB; peptide-methionine (R)-S-oxide reductase	0.000431247	5.53404
	Chr1_3402	K01578	MLYCD; malonyl-CoA decarboxylase	0.000432682	0.437198
	Chr1_917	K00274	MAO, aofH; monoamine oxidase	0.00043276	0.164615
	Chr1_4110	K01768	adenylate cyclase	0.000436016	4.57171
	Chr1_702	K03585	acrA, mexA, adeI, smeD, mtrC, cmeA; membrane fusion protein, multidrug efflux system	0.000436356	3.28838
	Chr1_1013	K00164	OGDH, sucA; 2-oxoglutarate dehydrogenase E1 component	0.000437476	2.10532
	Chr1_1226	K03384	uncharacterized protein	0.000439929	0.233507
	Chr1_1526	K07790	pagO; putative membrane protein PagO	0.000448062	0.166658
	Chr1_2452	K01829	dsbH; disulfide reductase	0.000449648	2.72415
	Chr1_925	K00059	fabG, OAR1; 3-oxoacyl-[acyl-carrier protein] reductase	0.000452038	0.276409
	Chr1_2773	K07774	tctD; two-component system, OmpR family, response regulator TctD	0.000452982	0.310009
	Chr1_563	K00059	fabG, OAR1; 3-oxoacyl-[acyl-carrier protein] reductase	0.00046671	0.281159
	Chr1_2003	K06949	rsgA, engC; ribosome biogenesis GTPase / thiamine phosphate phosphatase	0.000474064	0.318128
	Chr1_3692	K08311	nudH; putative (di)nucleoside polyphosphate hydrolase	0.000474241	0.383764
	Chr1_2759	K15634	gpmB; 2,3-bisphosphoglycerate-dependent phosphoglycerate mutase	0.000476668	0.350894
	Chr1_4088	K05592	deaD, cshA; ATP-dependent RNA helicase DeaD	0.000476979	0.259578
	Chr1_2554	K02078	acpP; acyl carrier protein	0.000478103	2.71403
	Chr1_1795	K03072	secD; preprotein translocase subunit SecD	0.000480034	2.29141
	Chr1_1303	K02169	bioC; malonyl-CoA O-methyltransferase	0.00049598	0.412578
	Chr1_482	K00301	sarcosine oxidase	0.000509069	3.96552
	Chr1_2243	K04762	hslR; ribosome-associated heat shock protein Hsp15	0.000511426	0.222867
	Chr1_337	K02063	thiP; thiamine transport system permease protein	0.00051285	0.388193
	Chr1_601	K06916	zapE; cell division protein ZapE	0.000513694	0.336136
	Chr1_760	K00949	thiN, TPK1, THI80; thiamine pyrophosphokinase	0.000516959	0.367082
	Chr1_404	K03536	rnpA; ribonuclease P protein component	0.000525951	0.328446
	Chr1_1782	K06147	ABCB-BAC; ATP-binding cassette, subfamily B, bacterial	0.000530909	3.82772
	Chr1_547	K00763	pncB, NAPRT1; nicotinate phosphoribosyltransferase	0.000541056	2.32734
	Chr1_3204	K02167	betI; TetR/AcrR family transcriptional regulator, transcriptional repressor of bet genes	0.000546146	0.497224
	Chr1_3835	K09138	uncharacterized protein	0.000551905	14.2579
	Chr1_424	K09017	rutR; TetR/AcrR family transcriptional regulator	0.000553195	0.496954
	Chr1_1617	K04080	ibpA; molecular chaperone IbpA	0.000560457	4.78349
	Chr1_356	K11709	troD, mntD, znuB; manganese/zinc/iron transport system permease protein	0.000564557	30.8111
	Chr1_506	K05838	ybbN; putative thioredoxin	0.000564586	6.43243
	Chr1_1055	K01409	OSGEP, KAE1, QRI7; N6-L-threonylcarbamoyladenine synthase	0.00056698	3.29379
	Chr1_1959	K17316	gtsB, glcF; glucose/mannose transport system permease protein	0.000575749	0.389365
	Chr1_1583	K19304	mepM; murein DD-endopeptidase	0.000577296	2.15262
	Chr1_4040	K14155	patB, malY; cysteine-S-conjugate beta-lyase	0.000582361	3.56666
	Chr1_1567	K01720	prpD; 2-methylcitrate dehydratase	0.00058359	0.302013
	Chr1_2079	K00673	astA; arginine N-succinyltransferase	0.00058653	14.7499
	Chr1_1329	K06978	uncharacterized protein	0.000591876	0.493325
	Chr1_380	K01362	OVCH; ovochymase	0.000592516	7.72268
	Chr1_2531	K07018	uncharacterized protein	0.000594643	2.10991
	Chr1_1379	K02230	cobN; cobaltochelatase CobN	0.000596949	0.279123
	Chr1_1552	K06889	uncharacterized protein	0.000600899	18.9864
	Chr1_163	K01409	OSGEP, KAE1, QRI7; N6-L-threonylcarbamoyladenine synthase	0.000602926	3.49409
	Chr1_3782	K03809	wrbA; NAD(P)H dehydrogenase (quinone)	0.000603728	10.3934
	Chr1_2068	K01649	leuA, IMS; 2-isopropylmalate synthase	0.000604566	0.418473
	Chr1_3613	K14061	uspF; universal stress protein F	0.000619296	7.91965
	Chr1_2762	K15974	emrR, mprA; MarR family transcriptional regulator, negative regulator of the multidrug operon emrRAB	0.000635556	0.0150504
	Chr1_1961	K02023	uncharacterized protein	0.000646302	0.499648
	Chr1_2501	K03566	gcvA; LysR family transcriptional regulator, glycine cleavage system transcriptional activator	0.000646561	5.36258
	Plas2_33	K00008	SORD, gutB; L-iditol 2-dehydrogenase	0.00064873	4.9315
	Chr1_1434	K12371	dppD; dipeptide transport system ATP-binding protein	0.000660072	3.37711
	Chr1_3214	K00485	FMO; dimethylaniline monooxygenase (N-oxide forming) / hypotaurine monooxygenase	0.000660837	0.362093
	Chr1_2065	K14083	mttB; trimethylamine---corrinoid protein Co-methyltransferase	0.000663307	0.28634
	Chr1_2770	K07793	tctA; putative tricarboxylic transport membrane protein	0.000665497	0.168758
	Chr1_3121	K07402	xdhC; xanthine dehydrogenase accessory factor	0.000669288	0.452514
	Chr1_1372	K02189	cbiG; cobalt-precorrin 5A hydrolase	0.00067035	0.115649
	Chr1_2600	K03297	emrE, qac, mmr, smr; small multidrug resistance pump	0.00067115	0.279782
	Chr1_841	K07025	putative hydrolase of the HAD superfamily	0.000673232	2.13131
	Chr1_1028	K00239	sdhA, frdA; succinate dehydrogenase flavoprotein subunit	0.000678426	2.91404
	Chr1_930	K01692	paaF, echA; enoyl-CoA hydratase	0.000679904	0.0645839
	Chr1_1727	K11688	dctP; C4-dicarboxylate-binding protein DctP	0.000684865	0.102429
	Chr1_2682	K07119	PTGR3, ZADH2; prostaglandin reductase 3	0.000686099	0.244733
	Chr1_1021	K14451	mcl2; (3S)-malyl-CoA thioesterase	0.000691073	0.459097
	Chr1_496	K00799	GST, gst; glutathione S-transferase	0.000693746	0.309458
	Chr1_868	K07231	putative iron-regulated protein	0.000693909	0.0858412
	Chr1_918	K05893	uncharacterized protein	0.000694135	0.0197254
	Chr1_355	K11708	troC, mntC, znuB; manganese/zinc/iron transport system permease protein	0.000698241	24.7429
	Chr1_529	K10804	tesA; acyl-CoA thioesterase I	0.00070228	0.21419
	Chr1_3747	K11473	glcF; glycolate oxidase iron-sulfur subunit	0.000707188	0.401658
	Chr1_565	K09125	yhhQ; queuosine precursor transporter	0.000712739	0.43012
	Chr1_2742	K05366	mrcA; penicillin-binding protein 1A	0.000728221	2.03411
	Chr1_3974	K02021	ABC.MR; putative ABC transport system ATP-binding protein	0.000733073	0.350919
	Chr1_3489	K18476	tetR; TetR/AcrR family transcriptional regulator, tetracycline repressor protein	0.000737967	0.345023
	Chr1_2093	K00625	pta; phosphate acetyltransferase	0.000755051	5.91464
	Chr1_2534	K00548	metH, MTR; 5-methyltetrahydrofolate--homocysteine methyltransferase	0.000758612	0.290129
	Chr1_1679	K00033	PGD, gnd, gntZ; 6-phosphogluconate dehydrogenase	0.000769562	2.17627
	Chr1_2625	K00794	ribH, RIB4; 6,7-dimethyl-8-ribityllumazine synthase	0.000774583	0.487993
	Chr1_4138	K01712	hutU, UROC1; urocanate hydratase	0.000775969	0.316232
	Chr1_3039	K01652	ilvB, ilvG, ilvI; acetolactate synthase I/II/III large subunit	0.000792612	2.30293
	Chr1_3947	K07042	ybeY, yqfG; probable rRNA maturation factor	0.000798255	0.43228
	Chr1_2364	K05799	pdhR; GntR family transcriptional regulator, transcriptional repressor for pyruvate dehydrogenase complex	0.000800058	0.339891
	Chr1_3671	K03852	xsc; sulfoacetaldehyde acetyltransferase	0.000809814	2.90743
	Chr1_1373	K00595	cobL-cbiET; precorrin-6B C5,15-methyltransferase / cobalt-precorrin-6B C5,C15-methyltransferase	0.000810949	0.134041
	Chr1_3405	K11475	vanR; GntR family transcriptional regulator, vanillate catabolism transcriptional regulator	0.000811172	0.205799
	Chr1_2774	K07649	tctE; two-component system, OmpR family, sensor histidine kinase TctE	0.000814921	0.229373
	Chr1_2258	K06402	spoIVFB; stage IV sporulation protein FB	0.000818585	0.142943
	Chr1_2451	K01895	ACSS1_2, acs; acetyl-CoA synthetase	0.000819788	0.404824
	Chr1_921	K01599	hemE, UROD; uroporphyrinogen decarboxylase	0.000824427	4.16441
	Chr1_3342	K14588	cueO; cuproxidase	0.00082468	13.4618
	Chr1_2782	K03364	CDH1, FZR1; cell division cycle 20-like protein 1, cofactor of APC complex	0.000829572	4.06909
	Chr1_299	K11071	potB; spermidine/putrescine transport system permease protein	0.000847367	0.302965
	Chr1_3154	K08726	EPHX2; soluble epoxide hydrolase / lipid-phosphate phosphatase	0.000849028	0.468165
	Chr1_2765	K07793	tctA; putative tricarboxylic transport membrane protein	0.000853829	0.172089
	Plas2_40	K02529	lacI, galR; LacI family transcriptional regulator	0.000855598	0.39496
	Chr1_2803	K03519	coxM, cutM; aerobic carbon-monoxide dehydrogenase medium subunit	0.000856837	0.329628
	Chr1_3976	K01768	adenylate cyclase	0.000861889	0.41142
	Chr1_1342	K03476	ulaG; L-ascorbate 6-phosphate lactonase	0.000863733	0.260807
	Chr1_3020	K08303	prtC, trhP; U32 family peptidase	0.000866915	0.409781
	Chr1_2681	K03576	metR; LysR family transcriptional regulator, regulator for metE and metH	0.000871592	0.18503
	Chr1_2365	K06720	ectC; L-ectoine synthase	0.00087318	0.214813
	Chr1_1365	K07077	uncharacterized protein	0.000877006	0.177096
	Chr1_230	K04083	hslO; molecular chaperone Hsp33	0.000891389	3.27978
	Chr1_1607	K01044	CES1; carboxylesterase 1	0.00094837	0.437072
	Chr1_3117	K04761	oxyR; LysR family transcriptional regulator, hydrogen peroxide-inducible genes activator	0.000954797	0.363669
	Chr1_72	K02052	ABC.SP.A; putative spermidine/putrescine transport system ATP-binding protein	0.000954858	0.315492
	Chr1_3685	K02557	motB; chemotaxis protein MotB	0.000962622	8.63294
	Chr1_363	K00290	LYS1; saccharopine dehydrogenase (NAD+, L-lysine forming)	0.000966616	0.412052
	Chr1_1503	K17218	sqr; sulfide:quinone oxidoreductase	0.000982816	0.499561
	Chr1_4085	K03577	acrR, smeT; TetR/AcrR family transcriptional regulator, acrAB operon repressor	0.000982883	0.336633
	Chr1_386	K09970	aapQ, bztB; general L-amino acid transport system permease protein	0.000986937	0.244144
	Chr1_3316	K15725	czcC, cusC, cnrC; outer membrane protein, heavy metal efflux system	0.000996454	0.461913
	Chr1_3925	K02004	ABC.CD.P; putative ABC transport system permease protein	0.000996979	0.298166
	Chr1_282	K03684	rnd; ribonuclease D	0.00100091	4.15117
	Chr1_1619	K06998	phzF; trans-2,3-dihydro-3-hydroxyanthranilate isomerase	0.00100158	6.302
	Chr1_3343	K07213	ATOX1, ATX1, copZ, golB; copper chaperone	0.00100644	30.0262
	Chr1_456	K00249	ACADM, acd; acyl-CoA dehydrogenase	0.00100842	0.30176
	Chr1_2210	K00799	GST, gst; glutathione S-transferase	0.0010132	0.370793
	Chr1_2186	K01997	livH; branched-chain amino acid transport system permease protein	0.0010139	0.367674
	Chr1_821	K13895	yejE; microcin C transport system permease protein	0.00102002	2.30492
	Chr1_2390	K02426	sufE; cysteine desulfuration protein SufE	0.00102147	2.53796
	Chr1_3458	K15773	hipB; HTH-type transcriptional regulator / antitoxin HipB	0.00102904	0.363532
	Chr1_399	K08998	uncharacterized protein	0.00103403	4.09417
	Chr1_3529	K01768	adenylate cyclase	0.0010415	0.0984993
	Chr1_385	K09969	aapJ, bztA; general L-amino acid transport system substrate-binding protein	0.00104552	0.361775
	Chr1_602	K08177	oxlT; MFS transporter, OFA family, oxalate/formate antiporter	0.00104897	0.246959
	Chr1_3077	K07491	rayT; REP-associated tyrosine transposase	0.0010504	0.272496
	Chr1_3743	K05916	hmp, YHB1; nitric oxide dioxygenase	0.00105201	2.15505
	Chr1_3199	K00108	betA, CHDH; choline dehydrogenase	0.00106093	0.317996
	Chr1_362	K15383	MtN3 and saliva related transmembrane protein	0.00107494	0.282697
	Chr1_2727	K11688	dctP; C4-dicarboxylate-binding protein DctP	0.00108173	0.269596
	Chr1_859	K00259	ald; alanine dehydrogenase	0.00108547	0.260002
	Chr1_1228	K00626	ACAT, atoB; acetyl-CoA C-acetyltransferase	0.0010902	0.241492
	Chr1_898	K01962	accA; acetyl-CoA carboxylase carboxyl transferase subunit alpha	0.00110206	3.02978
	Chr1_2484	K03386	PRDX2_4, ahpC; peroxiredoxin 2/4	0.00110655	2.71654
	Chr1_2595	K05773	tupB, vupB; tungstate transport system permease protein	0.00110834	0.427913
	Chr1_927	K01726	GAMMACA; gamma-carbonic anhydrase	0.00111049	0.0736134
	Chr1_4123	K00119	alcohol dehydrogenase (nicotinoprotein)	0.00111488	0.240156
	Chr1_22	K11690	dctM; C4-dicarboxylate transporter, DctM subunit	0.00111707	2.23723
	Chr1_2535	K00297	metF, MTHFR; methylenetetrahydrofolate reductase (NADH)	0.00112673	0.33809
	Chr1_2613	K07307	dmsB; anaerobic dimethyl sulfoxide reductase subunit B	0.00112728	0.293609
	Chr1_762	K01752	sdaA, sdaB, tdcG; L-serine dehydratase	0.00112756	0.259945
	Chr1_3658	K03636	moaD, cysO; sulfur-carrier protein	0.00113461	2.17668
	Chr1_1994	K03701	uvrA; excinuclease ABC subunit A	0.00113923	2.23703
	Chr1_2268	K02031	ddpD; peptide/nickel transport system ATP-binding protein	0.00115671	0.471056
	Plas1_47	K03497	parB, spo0J; ParB family transcriptional regulator, chromosome partitioning protein	0.00119137	4.58991
	Chr1_301	K11069	potD; spermidine/putrescine transport system substrate-binding protein	0.0012075	0.32859
	Chr1_2954	K09138	uncharacterized protein	0.00121085	13.9629
	Chr1_3027	K17224	soxB; S-sulfosulfanyl-L-cysteine sulfohydrolase	0.00122456	3.01223
	Chr1_3063	K00001	adh; alcohol dehydrogenase	0.00122784	0.483336
	Chr1_1763	K01652	ilvB, ilvG, ilvI; acetolactate synthase I/II/III large subunit	0.00122967	0.163432
	Plas3_97	K00140	mmsA, iolA, ALDH6A1; malonate-semialdehyde dehydrogenase (acetylating) / methylmalonate-semialdehyde dehydrogenase	0.00123667	0.147271
	Chr1_3697	K01607	pcaC; 4-carboxymuconolactone decarboxylase	0.00123941	0.460292
	Chr1_1697	K02232	cobQ, cbiP; adenosylcobyric acid synthase	0.00124533	0.384572
	Chr1_1436	K12369	dppB; dipeptide transport system permease protein	0.00125237	3.35625
	Chr1_2363	K17486	dmdA; dimethylsulfoniopropionate demethylase	0.00125663	0.483137
	Chr1_3299	K02043	phnF; GntR family transcriptional regulator, phosphonate transport system regulatory protein	0.00126138	15.4015
	Chr1_1957	K02483	two-component system, OmpR family, response regulator	0.00128343	0.372176
	Chr1_313	K03566	gcvA; LysR family transcriptional regulator, glycine cleavage system transcriptional activator	0.00129338	2.78587
	Chr1_1327	K02033	ABC.PE.P; peptide/nickel transport system permease protein	0.00129628	0.339208
	Chr1_1586	K00599	METTL6; tRNA N(3)-methylcytidine methyltransferase METTL6	0.00130307	2.0003
	Chr1_754	K01721	nthA; nitrile hydratase subunit alpha	0.00132227	0.429436
	Chr1_1676	K00611	OTC, argF, argI; ornithine carbamoyltransferase	0.00134639	0.43081
	Chr1_476	K02031	ddpD; peptide/nickel transport system ATP-binding protein	0.00134668	0.338902
	Chr1_562	K01266	dmpA, dap; D-aminopeptidase	0.00135111	0.331116
	Chr1_947	K06976	uncharacterized protein	0.00135357	2.20404
	Chr1_2694	K04033	eutR; AraC family transcriptional regulator, ethanolamine operon transcriptional activator	0.00135396	0.339262
	Chr1_763	K00799	GST, gst; glutathione S-transferase	0.00135528	0.186995
	Chr1_298	K11070	potC; spermidine/putrescine transport system permease protein	0.00136224	0.346709
	Chr1_1396	K01690	edd; phosphogluconate dehydratase	0.00136813	0.220933
	Chr1_305	K01458	hutG; N-formylglutamate deformylase	0.00137564	0.430091
	Chr1_3494	K00540	fqr; F420H(2)-dependent quinone reductase	0.00140323	2.52959
	Chr1_1085	K01043	SWNK; reducing polyketide synthase SwnK	0.00141389	0.434708
	Chr1_1062	K09823	zur; Fur family transcriptional regulator, zinc uptake regulator	0.00143171	0.498601
	Chr1_630	K01999	livK; branched-chain amino acid transport system substrate-binding protein	0.00146182	0.40461
	Chr1_4151	K12508	fcs; feruloyl-CoA synthase	0.00146231	0.227371
	Chr1_2711	K03455	TC.KEF; monovalent cation:H+ antiporter-2, CPA2 family	0.00146996	4.44556
	Chr1_2892	K01895	ACSS1_2, acs; acetyl-CoA synthetase	0.00148443	0.0623107
	Chr1_2801	K02520	infC, MTIF3; translation initiation factor IF-3	0.00148961	0.388975
	Chr1_698	K07160	pxpA; 5-oxoprolinase (ATP-hydrolysing) subunit A	0.00150434	3.1393
	Chr1_1378	K02229	cobG; precorrin-3B synthase	0.00150593	0.255526
	Chr1_164	K00057	gpsA; glycerol-3-phosphate dehydrogenase (NAD(P)+)	0.00153121	2.75847
	Chr1_3977	K14645	serine protease	0.00154665	0.397149
	Chr1_2320	K01692	paaF, echA; enoyl-CoA hydratase	0.00154848	0.454807
	Chr1_3067	K08365	merR; MerR family transcriptional regulator, mercuric resistance operon regulatory protein	0.00156749	2.86763
	Chr1_4111	K13766	liuC; methylglutaconyl-CoA hydratase	0.00156917	0.222047
	Chr1_2610	K03533	torD; TorA specific chaperone	0.00158768	0.0474781
	Chr1_478	K00925	ackA; acetate kinase	0.00158882	2.71051
	Chr1_1973	K19338	nac; LysR family transcriptional regulator, nitrogen assimilation regulatory protein	0.00159468	0.353552
	Chr1_4247	K03818	wcaF; putative colanic acid biosynthesis acetyltransferase WcaF	0.00159641	0.322263
	Chr1_1960	K17317	gtsC, glcG; glucose/mannose transport system permease protein	0.00160669	0.420989
	Chr1_118	K14061	uspF; universal stress protein F	0.00161032	6.82804
	Chr1_815	K03426	NUDT12, nudC; NAD+ diphosphatase	0.00162262	6.62008
	Chr1_2300	K00797	speE, SRM, SPE3; spermidine synthase	0.00163496	0.327608
	Chr1_1738	K14063	feaR; AraC family transcriptional regulator, positive regulator of tynA and feaB	0.00165906	0.440757
	Chr1_2736	K00499	CMO; choline monooxygenase	0.00168037	0.333498
	Chr1_407	K00520	merA; mercuric reductase	0.00170386	3.03959
	Chr1_597	K02021	ABC.MR; putative ABC transport system ATP-binding protein	0.00171298	3.74483
	Chr1_475	K02035	ABC.PE.S; peptide/nickel transport system substrate-binding protein	0.00172899	0.402093
	Chr1_122	K17736	cdhR; AraC family transcriptional regulator, carnitine catabolism transcriptional activator	0.00173011	6.12164
	Chr1_2607	K00124	fdoH, fdsB; formate dehydrogenase iron-sulfur subunit	0.00176675	0.105079
	Plas3_263	K00517	CYP81F; indol-3-yl-methylglucosinolate hydroxylase	0.00177881	0.411711
	Chr1_1743	K01997	livH; branched-chain amino acid transport system permease protein	0.00179914	0.212298
	Chr1_117	K03310	TC.AGCS; alanine or glycine:cation symporter, AGCS family	0.00181126	6.61578
	Chr1_2785	K13628	iscA; iron-sulfur cluster assembly protein	0.00181217	2.07783
	Chr1_471	K02474	wbpO; UDP-N-acetyl-D-glucosamine/UDP-N-acetyl-D-galactosamine dehydrogenase	0.00181583	0.306152
	Chr1_3018	K01358	clpP, CLPP; ATP-dependent Clp protease, protease subunit	0.0018169	3.92179
	Chr1_753	K01721	nthA; nitrile hydratase subunit alpha	0.00182346	0.452295
	Chr1_1300	K01935	bioD; dethiobiotin synthetase	0.00183429	0.410505
	Chr1_1675	K00821	argD; acetylornithine/N-succinyldiaminopimelate aminotransferase	0.00183507	0.34946
	Chr1_1225	K03384	uncharacterized protein	0.00186219	0.199673
	Chr1_2890	K01969	3-methylcrotonyl-CoA carboxylase beta subunit	0.00186586	0.0867507
	Chr1_1125	K06918	uncharacterized protein	0.00187457	2.21226
	Chr1_4163	K07147	msrP; methionine sulfoxide reductase catalytic subunit	0.00190736	2.11719
	Chr1_3022	K00680	ytmI; uncharacterized N-acetyltransferase	0.00191652	0.363744
	Chr1_1532	K03185	ubiH; 2-octaprenyl-6-methoxyphenol hydroxylase	0.00193792	2.71613
	Chr1_1514	K03498	trkH, trkG, ktrB, ktrD; trk/ktr system potassium uptake protein	0.00194199	0.493552
	Chr1_1956	K02484	two-component system, OmpR family, sensor kinase	0.00194996	0.38848
	Plas3_119	K03814	mtgA; monofunctional glycosyltransferase	0.00195781	3.06721
	Chr1_2324	K00065	kduD; 2-dehydro-3-deoxy-D-gluconate 5-dehydrogenase	0.00196339	0.123588
	Chr1_2499	K03924	moxR; MoxR-like ATPase	0.0019759	0.295507
	Chr1_2634	K08773	RALBP1; RalA-binding protein 1	0.00198924	2.07467
	Chr1_790	K02017	modC; molybdate transport system ATP-binding protein	0.0019904	0.392174
	Chr1_880	K00990	glnD; [protein-PII] uridylyltransferase	0.00199289	0.419132
	Chr1_3485	K01448	amiABC; N-acetylmuramoyl-L-alanine amidase	0.00199668	0.157308
	Chr1_474	K02033	ABC.PE.P; peptide/nickel transport system permease protein	0.00200053	0.464268
	Chr1_1410	K12573	rnr, vacB; ribonuclease R	0.00202461	7.54523
	Chr1_1113	K00249	ACADM, acd; acyl-CoA dehydrogenase	0.00202549	0.267969
	Chr1_3836	K01534	zntA; Zn2+/Cd2+-exporting ATPase	0.00203428	29.6943
	Chr1_2326	K00249	ACADM, acd; acyl-CoA dehydrogenase	0.0020353	0.0824869
	Chr1_4089	K03496	parA, soj; chromosome partitioning protein	0.00203686	0.422072
	Chr1_1307	K03149	thiG; thiazole synthase	0.00204263	0.0523113
	Chr1_3970	K08151	tetA; MFS transporter, DHA1 family, tetracycline resistance protein	0.00204583	0.297586
	Chr1_364	K00799	GST, gst; glutathione S-transferase	0.00205791	0.337194
	Chr1_2246	K02233	cobS, cobV; adenosylcobinamide-GDP ribazoletransferase	0.00205824	0.412755
	Chr1_64	K12573	rnr, vacB; ribonuclease R	0.00206522	0.455025
	Chr1_1361	K09769	ymdB; 2',3'-cyclic-nucleotide 2'-phosphodiesterase	0.00206794	0.484312
	Chr1_3930	K01056	PTH1, PTRH1, pth, spoVC; peptidyl-tRNA hydrolase, PTH1 family	0.00211914	0.421993
	Chr1_1104	K03458	TC.NCS2; nucleobase:cation symporter-2, NCS2 family	0.0021337	0.485106
	Chr1_1201	K03790	rimJ; [ribosomal protein S5]-alanine N-acetyltransferase	0.00213748	0.219244
	Chr1_3912	K09022	ridA, tdcF, RIDA; 2-iminobutanoate/2-iminopropanoate deaminase	0.00216111	2.99524
	Chr1_3750	K00104	glcD; glycolate oxidase	0.00216197	0.339491
	Chr1_253	K07742	ylxR; uncharacterized protein	0.00218167	0.452484
	Chr1_3787	K06400	spoIVCA; site-specific DNA recombinase	0.00218677	0.433829
	Plas3_225	K03782	katG; catalase-peroxidase	0.00223794	0.281231
	Chr1_2347	K02293	PDS, crtP; 15-cis-phytoene desaturase	0.00224895	0.406703
	Plas3_211	K00540	fqr; F420H(2)-dependent quinone reductase	0.00225915	3.05563
	Chr1_513	K03634	lolA; outer membrane lipoprotein carrier protein	0.00229774	3.17132
	Chr1_2917	K07112	uncharacterized protein	0.00233664	2.9822
	Chr1_870	K09947	uncharacterized protein	0.00233765	0.307954
	Chr1_649	K18277	tmm; trimethylamine monooxygenase	0.0023665	4.04539
	Chr1_2958	K02574	napH; ferredoxin-type protein NapH	0.00236974	5.8741
	Chr1_1969	K03566	gcvA; LysR family transcriptional regulator, glycine cleavage system transcriptional activator	0.00238755	4.73741
	Chr1_2067	K01883	CARS, cysS; cysteinyl-tRNA synthetase	0.00238815	0.44391
	Chr1_2608	K00123	fdoG, fdhF, fdwA; formate dehydrogenase major subunit	0.00241086	0.0869554
	Chr1_2495	K07114	yfbK; Ca-activated chloride channel homolog	0.00241213	0.423079
	Chr1_3011	K01961	accC; acetyl-CoA carboxylase, biotin carboxylase subunit	0.00245753	2.35634
	Plas3_117	K06134	COQ7; 3-demethoxyubiquinol 3-hydroxylase	0.00246136	0.347458
	Chr1_3614	K00540	fqr; F420H(2)-dependent quinone reductase	0.00246548	0.497043
	Chr1_120	K02437	gcvH, GCSH; glycine cleavage system H protein	0.00248088	9.14416
	Chr1_395	K07140	uncharacterized protein	0.00248184	0.413071
	Chr1_3075	K01782	fadJ; 3-hydroxyacyl-CoA dehydrogenase / enoyl-CoA hydratase / 3-hydroxybutyryl-CoA epimerase	0.00250608	0.30083
	Chr1_926	K17865	croR; 3-hydroxybutyryl-CoA dehydratase	0.00251355	0.148192
	Chr1_3257	K19802	ycjG, ykfB; L-Ala-D/L-Glu epimerase	0.0025422	0.366328
	Plas3_118	K00432	gpx, btuE, bsaA; glutathione peroxidase	0.00254423	0.260479
	Chr1_3116	K03719	lrp; Lrp/AsnC family transcriptional regulator, leucine-responsive regulatory protein	0.00255879	0.0892201
	Chr1_2359	K00574	cfa; cyclopropane-fatty-acyl-phospholipid synthase	0.00256975	0.199685
	Chr1_328	K07659	ompR; two-component system, OmpR family, phosphate regulon response regulator OmpR	0.00258677	0.456155
	Chr1_1227	K01932	capB, pgsB; gamma-polyglutamate synthase	0.00259023	0.297466
	Chr1_1005	K09812	ftsE; cell division transport system ATP-binding protein	0.00259948	0.388923
	Chr1_2078	K01750	ocd; ornithine cyclodeaminase	0.00260114	20.8572
	Chr1_3771	K02034	ABC.PE.P1; peptide/nickel transport system permease protein	0.00262045	2.66335
	Chr1_2188	K01995	livG; branched-chain amino acid transport system ATP-binding protein	0.0026221	0.242609
	Chr1_592	K03797	prc,ctpA; carboxyl-terminal processing protease	0.00262289	2.63664
	Chr1_2946	K09882	cobS; cobaltochelatase CobS	0.00266469	0.456187
	Chr1_909	K07749	frc; formyl-CoA transferase	0.00269207	0.263509
	Chr1_3279	K17737	dhcR; LysR family transcriptional regulator, carnitine catabolism transcriptional activator	0.00269856	0.369664
	Chr1_2606	K00127	fdoI, fdsG; formate dehydrogenase subunit gamma	0.00270166	0.118435
	Chr1_3096	K01426	amiE; amidase	0.00271766	0.350324
	Chr1_504	K07668	vicR; two-component system, OmpR family, response regulator VicR	0.00274446	7.15442
	Chr1_648	K17736	cdhR; AraC family transcriptional regulator, carnitine catabolism transcriptional activator	0.002758	0.472801
	Chr1_1371	K05936	cobM, cbiF; precorrin-4/cobalt-precorrin-4 C11-methyltransferase	0.00278607	0.22472
	Chr1_2092	K01026	pct; propionate CoA-transferase	0.00279422	0.466417
	Chr1_900	K11249	eamB; cysteine/O-acetylserine efflux protein	0.002808	0.216807
	Chr1_3028	K17222	soxA; L-cysteine S-thiosulfotransferase	0.00282718	2.01408
	Chr1_1742	K01996	livF; branched-chain amino acid transport system ATP-binding protein	0.00282808	0.205245
	Chr1_807	K16135	dmlR; LysR family transcriptional regulator, transcriptional activator for dmlA	0.00288109	0.339414
	Chr1_67	K13572	pafB; proteasome accessory factor B	0.00288519	2.13332
	Chr1_1435	K12370	dppC; dipeptide transport system permease protein	0.00288588	3.38148
	Chr1_1214	K07220	uncharacterized protein	0.00288609	4.5355
	Chr1_1012	K00658	DLST, sucB; 2-oxoglutarate dehydrogenase E2 component (dihydrolipoamide succinyltransferase)	0.00288818	2.71981
	Chr1_394	K03978	engB; GTP-binding protein	0.00294673	0.454514
	Chr1_3924	K02003	ABC.CD.A; putative ABC transport system ATP-binding protein	0.00297793	0.333118
	Chr1_288	K00265	gltB; glutamate synthase (NADPH) large chain	0.00297799	0.4029
	Chr1_1710	K02050	ABC.SN.P; NitT/TauT family transport system permease protein	0.00298706	0.387975
	Chr1_205	K03650	mnmE, trmE, MSS1; tRNA modification GTPase	0.0029886	0.370602
	Chr1_3648	K01649	leuA, IMS; 2-isopropylmalate synthase	0.00301836	0.439357
	Chr1_1729	K11690	dctM; C4-dicarboxylate transporter, DctM subunit	0.00308238	0.216382
	Chr1_1700	K09022	ridA, tdcF, RIDA; 2-iminobutanoate/2-iminopropanoate deaminase	0.00309446	0.315688
	Chr1_308	K02444	glpR; DeoR family transcriptional regulator, glycerol-3-phosphate regulon repressor	0.00310925	0.484298
	Chr1_148	K11071	potB; spermidine/putrescine transport system permease protein	0.00311843	0.455262
	Chr1_4055	K02116	atpI; ATP synthase protein I	0.00312409	0.352865
	Chr1_554	K02035	ABC.PE.S; peptide/nickel transport system substrate-binding protein	0.0031455	0.123704
	Chr1_391	K00258	SWNR; swainsonine biosynthesis oxidoreductase SwnR	0.00314826	0.396757
	Chr1_539	K00128	ALDH; aldehyde dehydrogenase (NAD+)	0.00315712	0.427705
	Chr1_3026	K17225	soxC; sulfane dehydrogenase subunit SoxC	0.00319504	5.09198
	Chr1_1037	K03784	deoD; purine-nucleoside phosphorylase	0.00320662	0.444707
	Chr1_2245	K07736	carD; CarD family transcriptional regulator, regulator of rRNA transcription	0.00321663	0.467112
	Chr1_132	K01506	davA; 5-aminopentanamidase	0.00325121	3.35126
	Chr1_144	K19191	mabO; 4-methylaminobutanoate oxidase (formaldehyde-forming)	0.0032552	7.3428
	Chr1_3932	K09966	uncharacterized protein	0.00325658	0.311076
	Chr1_3177	K10763	hda; DnaA-homolog protein	0.00329871	0.248109
	Chr1_640	K15973	mhqR; MarR family transcriptional regulator, 2-MHQ and catechol-resistance regulon repressor	0.00332122	0.375553
	Plas2_32	K11932	uspG; universal stress protein G	0.00332907	3.99538
	Chr1_3716	K03320	amt, AMT, MEP; ammonium transporter, Amt family	0.00334513	0.290366
	Chr1_3530	K01506	davA; 5-aminopentanamidase	0.00334868	3.7432
	Chr1_1364	K06872	uncharacterized protein	0.00335159	0.47957
	Chr1_4177	K02011	afuB, fbpB; iron(III) transport system permease protein	0.00335201	0.485569
	Chr1_189	K01419	hslV, clpQ; ATP-dependent HslUV protease, peptidase subunit HslV	0.00337117	5.17097
	Chr1_121	K00281	GLDC, gcvP; glycine dehydrogenase	0.00338281	8.9578
	Chr1_70	K02054	ABC.SP.P1; putative spermidine/putrescine transport system permease protein	0.00340152	0.271222
	Chr1_1744	K01998	livM; branched-chain amino acid transport system permease protein	0.00345918	0.191792
	Chr1_2498	K03924	moxR; MoxR-like ATPase	0.00346645	0.315891
	Chr1_2135	K18554	cpt; chloramphenicol 3-O phosphotransferase	0.00348159	0.0603116
	Chr1_2097	K01136	IDS; iduronate 2-sulfatase	0.00352397	0.267805
	Chr1_3265	K10255	FAD6, desA; acyl-lipid omega-6 desaturase (Delta-12 desaturase)	0.00353474	0.268624
	Chr1_235	K03215	rumA; 23S rRNA (uracil1939-C5)-methyltransferase	0.00355205	0.429799
	Chr1_2793	K00493	XANG; xanthocillin biosynthesis cytochrome P450 monooxygenase	0.00361098	0.464855
	Chr1_2271	K02035	ABC.PE.S; peptide/nickel transport system substrate-binding protein	0.00364121	0.345864
	Chr1_1238	K03704	cspA; cold shock protein	0.0037028	0.201764
	Chr1_3749	K11472	glcE; glycolate oxidase FAD binding subunit	0.00370786	0.401345
	Chr1_1309	K03153	thiO; glycine oxidase	0.00371219	0.0475874
	Chr1_2594	K06857	tupC, vupC; tungstate transport system ATP-binding protein	0.00376404	0.467778
	Chr1_2617	K00680	ytmI; uncharacterized N-acetyltransferase	0.00379351	0.450064
	Chr1_2301	K01611	speD, AMD1; S-adenosylmethionine decarboxylase	0.0038142	0.331427
	Chr1_2378	K08300	rne; ribonuclease E	0.00382426	0.249558
	Chr1_1395	K01625	eda; 2-dehydro-3-deoxyphosphogluconate aldolase / (4S)-4-hydroxy-2-oxoglutarate aldolase	0.00383012	0.265116
	Chr1_2794	K05800	ybaO; Lrp/AsnC family transcriptional regulator	0.0038325	0.418377
	Chr1_1665	K03648	UNG, UDG; uracil-DNA glycosylase	0.0039087	0.457072
	Chr1_1027	K00242	sdhD, frdD; succinate dehydrogenase membrane anchor subunit	0.00396779	2.62775
	Chr1_206	K03495	gidA, mnmG, MTO1; tRNA uridine 5-carboxymethylaminomethyl modification enzyme	0.00397966	0.46382
	Plas3_116	K05770	TSPO, BZRP; translocator protein	0.00400286	0.376654
	Chr1_1186	K01185	lysozyme	0.00406751	0.490983
	Plas3_120	K00680	ytmI; uncharacterized N-acetyltransferase	0.00408127	2.00879
	Chr1_1313	K03424	tatD; TatD DNase family protein	0.004091	0.422166
	Chr1_1741	K01995	livG; branched-chain amino acid transport system ATP-binding protein	0.00411492	0.230853
	Chr1_642	K00304	soxD; sarcosine oxidase, subunit delta	0.00411996	3.459
	Chr1_1355	K01092	IMPA, suhB; myo-inositol-1(or 4)-monophosphatase	0.00412874	0.484633
	Chr1_4058	K10439	rbsB; ribose transport system substrate-binding protein	0.00414775	0.321846
	Chr1_3683	K01759	GLO1, gloA; lactoylglutathione lyase	0.00424356	2.34753
	Chr1_119	K00605	gcvT, AMT; aminomethyltransferase	0.0043146	6.73837
	Chr1_439	K01799	nicE, maiA; maleate isomerase	0.00433601	0.339214
	Chr1_1975	K10716	kch, trkA, mthK, pch; voltage-gated potassium channel	0.00433726	0.223335
	Chr1_3950	K03286	TC.OOP; OmpA-OmpF porin, OOP family	0.00437846	0.340592
	Chr1_2612	K03752	mobA; molybdenum cofactor guanylyltransferase	0.0043847	0.0589911
	Chr1_389	K08296	sixA; phosphohistidine phosphatase	0.00442667	0.454954
	Chr1_1841	K06188	aqpZ; aquaporin Z	0.0044333	0.245259
	Chr1_1722	K07182	CBS domain-containing protein	0.00444395	2.55156
	Chr1_4132	K05836	hutC; GntR family transcriptional regulator, histidine utilization repressor	0.00446645	0.423317
	Chr1_1312	K06167	phnP; phosphoribosyl 1,2-cyclic phosphate phosphodiesterase	0.00447106	0.3441
	Chr1_2071	K06075	slyA; MarR family transcriptional regulator, transcriptional regulator for hemolysin	0.00447852	0.319138
	Chr1_1025	K07114	yfbK; Ca-activated chloride channel homolog	0.00448511	0.411232
	Chr1_3296	K06164	phnI; alpha-D-ribose 1-methylphosphonate 5-triphosphate synthase subunit PhnI	0.00449606	10.4106
	Chr1_2227	K19337	hexR; RpiR family transcriptional regulator, carbohydrate utilization regulator	0.00450422	0.414479
	Chr1_2771	K07794	tctB; putative tricarboxylic transport membrane protein	0.00454806	0.144392
	Chr1_928	K00632	fadA, fadI; acetyl-CoA acyltransferase	0.00455859	0.179567
	Chr1_4175	K02012	afuA, fbpA; iron(III) transport system substrate-binding protein	0.00456632	0.183273
	Chr1_1229	K07124	uncharacterized protein	0.00457291	0.296765
	Chr1_1450	K11689	dctQ; C4-dicarboxylate transporter, DctQ subunit	0.00457352	0.365234
	Chr1_1856	K07082	UPF0755 protein	0.00461723	2.26821
	Chr1_913	K00873	PK, pyk; pyruvate kinase	0.00462456	0.436776
	Chr1_2449	K00059	fabG, OAR1; 3-oxoacyl-[acyl-carrier protein] reductase	0.00462775	0.423904
	Chr1_1370	K02224	cobB-cbiA; cobyrinic acid a,c-diamide synthase	0.00463593	0.201874
	Chr1_598	K07052	CAAX protease family protein	0.00466509	2.95344
	Chr1_1310	K03147	thiC; phosphomethylpyrimidine synthase	0.00467234	0.0279046
	Chr1_2205	K03566	gcvA; LysR family transcriptional regulator, glycine cleavage system transcriptional activator	0.00468168	4.1835
	Chr1_2090	K00605	gcvT, AMT; aminomethyltransferase	0.00471156	2.12555
	Chr1_1995	K01759	GLO1, gloA; lactoylglutathione lyase	0.00475424	3.10194
	Chr1_1855	K09458	fabF, OXSM, CEM1; 3-oxoacyl-[acyl-carrier-protein] synthase II	0.00475481	2.49869
	Chr1_792	K02020	modA; molybdate transport system substrate-binding protein	0.00477822	0.425327
	Chr1_455	K00626	ACAT, atoB; acetyl-CoA C-acetyltransferase	0.00485827	0.240013
	Chr1_1397	K00036	G6PD, zwf; glucose-6-phosphate 1-dehydrogenase	0.00486975	0.314839
	Chr1_2864	K03525	coaX; type III pantothenate kinase	0.0048724	0.38667
	Chr1_1018	K00024	mdh; malate dehydrogenase	0.00494072	2.76522
	Chr1_1191	K04096	smf; DNA processing protein	0.0049525	2.42281
	Chr1_197	K07113	fxsA; UPF0716 protein FxsA	0.00497412	3.72391
	Chr1_2507	K16135	dmlR; LysR family transcriptional regulator, transcriptional activator for dmlA	0.00497959	2.79544
	Chr1_3334	K16291	erfK; L,D-transpeptidase ErfK/SrfK	0.00505137	3.1998
	Chr1_3573	K02003	ABC.CD.A; putative ABC transport system ATP-binding protein	0.00506099	0.402447
	Chr1_285	K00266	gltD; glutamate synthase (NADPH) small chain	0.00509684	0.31328
	Chr1_964	K08344	scsB; suppressor for copper-sensitivity B	0.00510002	2.15545
	Chr1_1931	K01174	nuc; micrococcal nuclease	0.00512507	0.314982
	Chr1_468	K00754	bshA; L-malate glycosyltransferase	0.00514305	0.206595
	Chr1_2264	K00428	cytochrome c peroxidase	0.00516188	0.284349
	Chr1_1745	K01999	livK; branched-chain amino acid transport system substrate-binding protein	0.0051809	0.160145
	Chr1_4269	K01738	cysK; cysteine synthase	0.00518774	4.9091
	Chr1_2325	K00249	ACADM, acd; acyl-CoA dehydrogenase	0.0051926	0.232088
	Chr1_2472	K07708	glnL, ntrB; two-component system, NtrC family, nitrogen regulation sensor histidine kinase GlnL	0.00519317	0.255914
	Chr1_4020	K01139	spoT; GTP diphosphokinase / guanosine-3',5'-bis(diphosphate) 3'-diphosphatase	0.005199	0.413073
	Chr1_2728	K02480	two-component system, NarL family, sensor kinase	0.00521159	0.482519
	Chr1_1220	K11688	dctP; C4-dicarboxylate-binding protein DctP	0.00528664	0.211621
	Chr1_2928	K16137	nemR; TetR/AcrR family transcriptional regulator, transcriptional repressor for nem operon	0.00529202	0.31204
	Chr1_3548	K19591	cueR; MerR family transcriptional regulator, copper efflux regulator	0.00534901	2.78854
	Chr1_340	K00799	GST, gst; glutathione S-transferase	0.00536437	7.29904
	Chr1_611	K19736	aefR; TetR/AcrR family transcriptional regulator, regulator of autoinduction and epiphytic fitness	0.00536583	3.9676
	Plas3_98	K00259	ald; alanine dehydrogenase	0.00537421	0.180424
	Chr1_436	K13777	atuF; geranyl-CoA carboxylase alpha subunit	0.00539434	0.317242
	Chr1_3060	K12979	lpxO; beta-hydroxylase	0.00539661	0.476182
	Chr1_66	K01502	aliphatic nitrilase	0.00544378	0.425892
	Chr1_1051	K02057	ABC.SS.P; simple sugar transport system permease protein	0.00547034	0.487476
	Chr1_248	K00568	ubiG; 2-polyprenyl-6-hydroxyphenyl methylase / 3-demethylubiquinone-9 3-methyltransferase	0.00548631	2.63286
	Chr1_3733	K13472	raxST; sulfotransferase	0.00551421	3.06329
	Chr1_339	K00794	ribH, RIB4; 6,7-dimethyl-8-ribityllumazine synthase	0.00552385	2.41828
	Chr1_2925	K01556	KYNU, kynU; kynureninase	0.00554137	0.350191
	Chr1_3275	K09972	aapP, bztD; general L-amino acid transport system ATP-binding protein	0.00556022	0.462346
	Chr1_2550	K03636	moaD, cysO; sulfur-carrier protein	0.0055823	0.482164
	Chr1_2713	K07387	metalloprotease	0.00561287	2.84361
	Chr1_1063	K09815	znuA; zinc transport system substrate-binding protein	0.00566163	0.490846
	Chr1_3516	K12567	TTN; titin	0.00578274	0.397584
	Chr1_1553	K00984	aadA; streptomycin 3"-adenylyltransferase	0.00589818	11.7509
	Chr1_3765	K14060	pinR; putative DNA-invertase from lambdoid prophage Rac	0.00597905	0.387458
	Chr1_1224	K03863	vanB; vanillate monooxygenase ferredoxin subunit	0.00598997	0.290461
	Chr1_1530	K05800	ybaO; Lrp/AsnC family transcriptional regulator	0.005998	0.422519
	Chr1_330	K00826	ilvE; branched-chain amino acid aminotransferase	0.00605553	0.349455
	Chr1_3361	K19092	parE1_3_4; toxin ParE1/3/4	0.0061568	0.476896
	Chr1_3295	K06163	phnJ; alpha-D-ribose 1-methylphosphonate 5-phosphate C-P lyase	0.00615973	8.46428
	Chr1_1038	K03746	hns; DNA-binding protein H-NS	0.00619374	0.466242
	Chr1_2361	K11717	sufS; cysteine desulfurase / selenocysteine lyase	0.00626183	2.12629
	Chr1_2983	K07007	baiN; 3-dehydro-bile acid Delta4,6-reductase	0.00626785	0.402147
	Chr1_3915	K11688	dctP; C4-dicarboxylate-binding protein DctP	0.00636066	2.00705
	Chr1_2159	K02493	hemK, prmC, HEMK; release factor glutamine methyltransferase	0.00639211	0.498675
	Chr1_3448	K11690	dctM; C4-dicarboxylate transporter, DctM subunit	0.00652362	0.38275
	Chr1_3345	K19591	cueR; MerR family transcriptional regulator, copper efflux regulator	0.00655381	4.02744
	Chr1_3244	K01118	acpD, azoR; FMN-dependent NADH-azoreductase	0.00667577	2.01847
	Chr1_3111	K00826	ilvE; branched-chain amino acid aminotransferase	0.00681167	0.0200423
	Chr1_2479	K18588	COQ10; coenzyme Q-binding protein COQ10	0.0068181	3.11721
	Chr1_1489	K03566	gcvA; LysR family transcriptional regulator, glycine cleavage system transcriptional activator	0.0068492	5.66758
	Chr1_2804	K03520	coxL, cutL; aerobic carbon-monoxide dehydrogenase large subunit	0.00688604	0.223682
	Chr1_1756	K02016	ABC.FEV.S; iron complex transport system substrate-binding protein	0.00696885	0.204717
	Chr1_3524	K06952	yfdR; 5'-nucleotidase	0.00696933	0.442113
	Chr1_848	K03932	lpqC; polyhydroxybutyrate depolymerase	0.00697806	0.40137
	Chr1_1746	K17736	cdhR; AraC family transcriptional regulator, carnitine catabolism transcriptional activator	0.00700423	0.161489
	Chr1_3344	K17686	copA, ctpA, ATP7; P-type Cu+ transporter	0.00703742	3.84336
	Chr1_908	K00824	dat; D-alanine transaminase	0.00704872	0.241538
	Chr1_3058	K07214	fes; iron(III)-enterobactin esterase	0.00708103	0.350626
	Chr1_1826	K00826	ilvE; branched-chain amino acid aminotransferase	0.00720274	0.494523
	Chr1_3387	K08364	merP; periplasmic mercuric ion binding protein	0.00721397	2.15332
	Chr1_2457	K02519	infB, MTIF2; translation initiation factor IF-2	0.00722362	0.31581
	Plas1_35	K07031	hddA; D-glycero-alpha-D-manno-heptose-7-phosphate kinase	0.00723597	0.351172
	Chr1_2308	K01790	rfbC, rmlC; dTDP-4-dehydrorhamnose 3,5-epimerase	0.00728954	0.337761
	Chr1_1524	K00796	folP; dihydropteroate synthase	0.00729142	0.489086
	Chr1_207	K03501	gidB, rsmG; 16S rRNA (guanine527-N7)-methyltransferase	0.00730917	0.30261
	Chr1_4137	K01479	hutG; formiminoglutamase	0.0073345	0.396091
	Chr1_1347	K01768	adenylate cyclase	0.00736871	0.474725
	Chr1_254	K02519	infB, MTIF2; translation initiation factor IF-2	0.00737862	0.452548
	Chr1_427	K12262	cybB; superoxide oxidase	0.00740576	4.43182
	Chr1_3198	K09794	uncharacterized protein	0.00749804	2.70311
	Chr1_2596	K03777	dld; D-lactate dehydrogenase (quinone)	0.00759153	0.285831
	Chr1_1648	K06203	cysZ; CysZ protein	0.00767991	7.66095
	Chr1_231	K01529	yjjX; inosine/xanthosine triphosphatase	0.00771958	2.1734
	Chr1_484	K03575	mutY; A/G-specific adenine glycosylase	0.00780586	0.469504
	Chr1_1426	K01799	nicE, maiA; maleate isomerase	0.00788845	2.68092
	Chr1_3684	K00358	uncharacterized protein	0.00791309	4.46379
	Chr1_2009	K19519	TGFBI, BIGH3; transforming growth factor-beta-induced protein	0.0079426	3.00479
	Chr1_1739	K01474	hyuB; N-methylhydantoinase B	0.00797468	0.415437
	Chr1_3297	K06165	phnH; alpha-D-ribose 1-methylphosphonate 5-triphosphate synthase subunit PhnH	0.00797862	11.451
	Chr1_703	K03296	TC.HAE1; hydrophobic/amphiphilic exporter-1 (mainly G- bacteria), HAE1 family	0.00798125	3.23056
	Chr1_1124	K06173	truA, PUS1; tRNA pseudouridine38-40 synthase	0.00827508	0.49603
	Plas1_19	K01286	D-alanyl-D-alanine carboxypeptidase	0.00833305	0.491707
	Chr1_1026	K00241	sdhC, frdC; succinate dehydrogenase cytochrome b subunit	0.0083829	3.24908
	Chr1_2563	K07019	uncharacterized protein	0.00840556	0.420769
	Chr1_1967	K07750	MESO1, ERG25; methylsterol monooxygenase	0.00841102	2.25808
	Chr1_976	K02379	fdhD; FdhD protein	0.00852213	2.22968
	Chr1_3596	K01720	prpD; 2-methylcitrate dehydratase	0.00858289	0.471238
	Chr1_4234	K07263	pqqL; zinc protease	0.0086851	2.47085
	Chr1_3008	K01897	ACSL, fadD; long-chain acyl-CoA synthetase	0.00869443	0.42721
	Chr1_2805	K03518	coxS; aerobic carbon-monoxide dehydrogenase small subunit	0.00870812	0.124424
	Chr1_2471	K07712	glnG, ntrC; two-component system, NtrC family, nitrogen regulation response regulator GlnG	0.0087218	0.3584
	Chr1_1952	K13633	ftrA; AraC family transcriptional regulator, transcriptional activator FtrA	0.00872388	3.49726
	Chr1_469	K00754	bshA; L-malate glycosyltransferase	0.00880541	0.368056
	Chr1_2539	K01524	ppx-gppA; exopolyphosphatase / guanosine-5'-triphosphate,3'-diphosphate pyrophosphatase	0.00893613	3.45417
	Chr1_3112	K00382	DLD, lpd, pdhD; dihydrolipoamide dehydrogenase	0.00895258	0.0115962
	Chr1_1311	K07088	uncharacterized protein	0.00896082	0.273146
	Chr1_208	K03496	parA, soj; chromosome partitioning protein	0.00903305	0.40406
	Chr1_4084	K00358	uncharacterized protein	0.00909077	0.458431
	Chr1_1442	K01692	paaF, echA; enoyl-CoA hydratase	0.00911914	0.205166
	Chr1_4156	K15512	boxB; benzoyl-CoA 2,3-epoxidase subunit B	0.00915337	4.37304
	Chr1_2061	K09005	uncharacterized protein	0.00916788	0.273591
	Chr1_2014	K00954	coaD, kdtB; pantetheine-phosphate adenylyltransferase	0.00921058	0.262797
	Chr1_1126	K03826	yiaC; putative acetyltransferase	0.00924782	2.02724
	Chr1_1081	K00996	rfbP; undecaprenyl-phosphate galactose phosphotransferase	0.0093295	5.87239
	Chr1_2046	K03648	UNG, UDG; uracil-DNA glycosylase	0.0093365	0.389644
	Chr1_51	K00058	serA, PHGDH; D-3-phosphoglycerate dehydrogenase / 2-oxoglutarate reductase	0.00937378	3.46334
	Chr1_69	K02053	ABC.SP.P; putative spermidine/putrescine transport system permease protein	0.00939795	0.348875
	Plas1_34	K02406	fliC, hag; flagellin	0.00945313	0.452655
	Chr1_1686	K12410	npdA; NAD-dependent deacetylase	0.00948957	0.457412
	Chr1_3031	K17223	soxX; L-cysteine S-thiosulfotransferase	0.0095992	2.03281
	Chr1_1720	K02342	dnaQ; DNA polymerase III subunit epsilon	0.00968762	2.1984
	Chr1_885	K07391	comM; magnesium chelatase family protein	0.00972727	2.30526
	Chr1_435	K13778	atuC; geranyl-CoA carboxylase beta subunit	0.00979658	0.273334
	Chr1_2136	K00022	HADH; 3-hydroxyacyl-CoA dehydrogenase	0.00979947	0.0778648
	Chr1_2256	K00891	aroK, aroL; shikimate kinase	0.00992445	0.431493
	Chr1_300	K11072	potA; spermidine/putrescine transport system ATP-binding protein	0.00994781	0.407345
	Chr1_2678	K01362	OVCH; ovochymase	0.0100676	0.382274
	Chr1_922	K00554	trmD; tRNA (guanine37-N1)-methyltransferase	0.0102817	2.3296
	Chr1_726	K03566	gcvA; LysR family transcriptional regulator, glycine cleavage system transcriptional activator	0.0103322	0.419509
	Chr1_247	K15973	mhqR; MarR family transcriptional regulator, 2-MHQ and catechol-resistance regulon repressor	0.0103412	2.63472
	Chr1_3549	K17686	copA, ctpA, ATP7; P-type Cu+ transporter	0.0104509	3.92486
	Chr1_1299	K00652	bioF; 8-amino-7-oxononanoate synthase	0.0109114	0.481983
	Plas1_21	K01406	prtC; serralysin	0.0109294	2.00363
	Chr1_1963	K16044	iolW; scyllo-inositol 2-dehydrogenase (NADP+)	0.0109483	0.374272
	Chr1_3753	K00783	rlmH; 23S rRNA (pseudouridine1915-N3)-methyltransferase	0.011014	0.486159
	Chr1_832	K00406	ccoP; cytochrome c oxidase cbb3-type subunit III	0.0110687	2.81309
	Chr1_978	K03753	mobB; molybdopterin-guanine dinucleotide biosynthesis adapter protein	0.0111095	2.15254
	Chr1_2145	K15270	sam; S-adenosylmethionine uptake transporter	0.0111601	0.326027
	Chr1_3277	K02030	ABC.PA.S; polar amino acid transport system substrate-binding protein	0.0112609	0.241591
	Chr1_907	K19802	ycjG, ykfB; L-Ala-D/L-Glu epimerase	0.0112769	0.194789
	Chr1_2895	K19511	PXDN, VPO1; peroxidase	0.0113183	2.43938
	Chr1_49	K09927	uncharacterized protein	0.0113451	0.41097
	Chr1_3113	K09699	DBT, bkdB; 2-oxoisovalerate dehydrogenase E2 component (dihydrolipoyl transacylase)	0.0114074	0.0191706
	Chr1_1473	K00315	DMGDH; dimethylglycine dehydrogenase	0.0114586	2.24782
	Chr1_1754	K02013	ABC.FEV.A; iron complex transport system ATP-binding protein	0.0114829	0.299889
	Chr1_4222	K15270	sam; S-adenosylmethionine uptake transporter	0.0117011	0.488374
	Chr1_3647	K05834	rhtB; homoserine/homoserine lactone efflux protein	0.0117231	2.20662
	Chr1_2353	K07267	oprB; porin	0.0117337	0.482037
	Chr1_3536	K01997	livH; branched-chain amino acid transport system permease protein	0.0117937	0.0825297
	Chr1_854	K00259	ald; alanine dehydrogenase	0.0118215	0.425371
	Chr1_1740	K01473	hyuA; N-methylhydantoinase A	0.0119269	0.320252
	Chr1_2772	K07795	tctC; putative tricarboxylic transport membrane protein	0.0119545	0.178547
	Chr1_1412	K03088	rpoE; RNA polymerase sigma-70 factor, ECF subfamily	0.011972	3.83067
	Chr1_3425	K00309	dmg; dimethylglycine oxidase	0.0119776	0.328022
	Chr1_3294	K05781	phnK; putative phosphonate transport system ATP-binding protein	0.0122943	7.36414
	Chr1_1755	K02015	ABC.FEV.P; iron complex transport system permease protein	0.0123397	0.354692
	Chr1_129	K11688	dctP; C4-dicarboxylate-binding protein DctP	0.0123681	4.73459
	Chr1_3882	K11689	dctQ; C4-dicarboxylate transporter, DctQ subunit	0.0127049	0.287989
	Chr1_361	K00293	LYS9; saccharopine dehydrogenase (NADP+, L-glutamate forming)	0.0128972	0.461869
	Chr1_2085	K01714	dapA; 4-hydroxy-tetrahydrodipicolinate synthase	0.0129997	2.16008
	Chr1_3922	K09823	zur; Fur family transcriptional regulator, zinc uptake regulator	0.0131095	0.206153
	Chr1_2651	K18979	queG; epoxyqueuosine reductase	0.0131568	0.279568
	Chr1_1827	K03719	lrp; Lrp/AsnC family transcriptional regulator, leucine-responsive regulatory protein	0.0131707	0.236954
	Chr1_4059	K10440	rbsC; ribose transport system permease protein	0.013306	0.446976
	Plas2_142	K01406	prtC; serralysin	0.0133502	0.299296
	Chr1_1597	K09160	uncharacterized protein	0.0137493	0.467128
	Chr1_454	K07516	fadN; 3-hydroxyacyl-CoA dehydrogenase	0.0137901	0.142729
	Chr1_130	K01946	ACACB; acetyl-CoA carboxylase / biotin carboxylase 2	0.0139288	3.37081
	Chr1_641	K00303	soxB; sarcosine oxidase, subunit beta	0.0141476	2.79403
	Chr1_3532	K01897	ACSL, fadD; long-chain acyl-CoA synthetase	0.0142317	0.216209
	Plas2_50	K03576	metR; LysR family transcriptional regulator, regulator for metE and metH	0.0146179	2.39177
	Chr1_2388	K00548	metH, MTR; 5-methyltetrahydrofolate--homocysteine methyltransferase	0.0146839	0.460706
	Plas2_29	K00101	lldD; L-lactate dehydrogenase (cytochrome)	0.0148074	2.04878
	Chr1_3033	K06196	ccdA; cytochrome c-type biogenesis protein	0.0149715	2.75392
	Chr1_1369	K02303	cobA; uroporphyrin-III C-methyltransferase	0.0150079	0.216745
	Chr1_3534	K01995	livG; branched-chain amino acid transport system ATP-binding protein	0.0151373	0.313542
	Chr1_2509	K09932	uncharacterized protein	0.0151521	2.13386
	Chr1_2350	K00466	iaaM; tryptophan 2-monooxygenase	0.0152722	0.285608
	Chr1_4201	K03594	bfr; bacterioferritin	0.0153436	0.259183
	Chr1_2775	K02012	afuA, fbpA; iron(III) transport system substrate-binding protein	0.0153961	0.306114
	Chr1_4250	K00962	pnp, PNPT1; polyribonucleotide nucleotidyltransferase	0.0154988	0.436975
	Chr1_2473	K05540	dusB; tRNA-dihydrouridine synthase B	0.015549	0.328917
	Chr1_2122	K05896	scpA; segregation and condensation protein A	0.0156844	0.488034
	Chr1_2327	K00344	qor, CRYZ; NADPH:quinone reductase	0.0157739	0.10232
	Chr1_2615	K03524	birA; BirA family transcriptional regulator, biotin operon repressor / biotin---	0.0158034	0.498468
	Chr1_2303	K00837	ISS1, VAS1; aromatic aminotransferase	0.0159739	2.749
	Chr1_3298	K06166	phnG; alpha-D-ribose 1-methylphosphonate 5-triphosphate synthase subunit PhnG	0.0159779	11.7603
	Chr1_4060	K10441	rbsA; ribose transport system ATP-binding protein	0.0160191	0.453434
	Chr1_1398	K00134	GAPDH, gapA; glyceraldehyde 3-phosphate dehydrogenase (phosphorylating)	0.0160668	0.383816
	Chr1_3918	K11921	cynR; LysR family transcriptional regulator, cyn operon transcriptional activator	0.0165087	0.49098
	Chr1_1187	K01029	scoB; 3-oxoacid CoA-transferase subunit B	0.0166241	0.420055
	Chr1_2464	K03665	hflX; GTPase	0.0166779	0.346323
	Chr1_2029	K04090	indolepyruvate ferredoxin oxidoreductase	0.0167145	0.201063
	Chr1_3399	K14061	uspF; universal stress protein F	0.016761	0.46747
	Chr1_3397	K06400	spoIVCA; site-specific DNA recombinase	0.01733	0.398077
	Chr1_3025	K08738	CYC; cytochrome c	0.0174832	4.6823
	Chr1_851	K03892	arsR; ArsR family transcriptional regulator, arsenate/arsenite/antimonite-responsive transcriptional repressor	0.0176997	3.87701
	Chr1_2653	K06911	PIR; quercetin 2,3-dioxygenase	0.017791	5.25955
	Chr1_3435	K00574	cfa; cyclopropane-fatty-acyl-phospholipid synthase	0.0179265	4.44528
	Chr1_3533	K01996	livF; branched-chain amino acid transport system ATP-binding protein	0.0180025	0.13753
	Chr1_71	K02055	ABC.SP.S; putative spermidine/putrescine transport system substrate-binding protein	0.0182652	0.24225
	Chr1_732	K07245	pcoD; copper resistance protein D	0.0183933	2.24821
	Chr1_2751	K00599	METTL6; tRNA N(3)-methylcytidine methyltransferase METTL6	0.0184589	0.493261
	Chr1_1332	K13993	HSP20; HSP20 family protein	0.0184896	65.9678
	Chr1_50	K00831	serC, PSAT1; phosphoserine aminotransferase	0.0186385	3.30154
	Plas3_99	K11688	dctP; C4-dicarboxylate-binding protein DctP	0.0186418	0.184488
	Chr1_1762	K19966	acdDPN7; 3-sulfinopropanoyl-CoA desulfinase	0.01873	0.202305
	Chr1_3523	K01726	GAMMACA; gamma-carbonic anhydrase	0.0187751	0.433223
	Chr1_3310	K03781	katE, CAT, catB, srpA; catalase	0.018878	0.402831
	Chr1_4268	K07313	pphA; serine/threonine protein phosphatase 1	0.019069	2.02489
	Chr1_3059	K11751	ushA; 5'-nucleotidase / UDP-sugar diphosphatase	0.0191964	0.431765
	Chr1_2909	K01451	hipO; hippurate hydrolase	0.0192042	0.463819
	Chr1_1015	K01902	sucD; succinyl-CoA synthetase alpha subunit	0.0195888	2.12557
	Chr1_791	K02018	modB; molybdate transport system permease protein	0.0197698	0.471443
	Chr1_4232	K07552	bcr, tcaB; MFS transporter, DHA1 family, multidrug resistance protein	0.0199513	0.403544
	Chr1_3531	K01999	livK; branched-chain amino acid transport system substrate-binding protein	0.0200187	0.318925
	Chr1_2267	K03829	yedL; putative acetyltransferase	0.0200517	0.48229
	Chr1_4092	K00451	HGD, hmgA; homogentisate 1,2-dioxygenase	0.0203802	0.239456
	Plas2_91	K04755	fdx; ferredoxin, 2Fe-2S	0.0209084	2.67523
	Chr1_438	K00860	cysC; adenylylsulfate kinase	0.0209644	0.491286
	Chr1_1438	K12368	dppA; dipeptide transport system substrate-binding protein	0.0210434	3.63807
	Chr1_715	K03520	coxL, cutL; aerobic carbon-monoxide dehydrogenase large subunit	0.021528	3.08462
	Chr1_3123	K02057	ABC.SS.P; simple sugar transport system permease protein	0.0218248	0.407459
	Chr1_2790	K11688	dctP; C4-dicarboxylate-binding protein DctP	0.0219056	0.371903
	Chr1_3251	K00317	dmd-tmd; dimethylamine/trimethylamine dehydrogenase	0.0219137	3.25753
	Chr1_1472	K16137	nemR; TetR/AcrR family transcriptional regulator, transcriptional repressor for nem operon	0.0222767	2.26365
	Chr1_3396	K06400	spoIVCA; site-specific DNA recombinase	0.0223054	0.125052
	Plas3_115	K00540	fqr; F420H(2)-dependent quinone reductase	0.0224178	0.458052
	Plas3_63	K19333	kdgR; IclR family transcriptional regulator, KDG regulon repressor	0.0224632	0.23396
	Chr1_2025	K01952	PFAS, purL; phosphoribosylformylglycinamidine synthase	0.0227006	4.90302
	Chr1_1176	K12511	tadC; tight adherence protein C	0.0228588	2.70775
	Chr1_3276	K02029	ABC.PA.P; polar amino acid transport system permease protein	0.0232648	0.340344
	Chr1_3462	K06400	spoIVCA; site-specific DNA recombinase	0.0234509	0.367564
	Chr1_3724	K00771	XYLT; protein xylosyltransferase	0.0234931	0.378297
	Chr1_2914	K02035	ABC.PE.S; peptide/nickel transport system substrate-binding protein	0.0238109	0.27013
	Chr1_3114	K00167	BCKDHB, bkdA2; 2-oxoisovalerate dehydrogenase E1 component beta subunit	0.0242476	0.0119088
	Chr1_679	K14067	mtkA; malate-CoA ligase subunit beta	0.0242791	0.483813
	Chr1_2416	K02613	paaE; ring-1,2-phenylacetyl-CoA epoxidase subunit PaaE	0.0243496	0.477779
	Chr1_76	K11076	potG, spuF; putrescine transport system ATP-binding protein	0.0247121	0.263406
	Chr1_3502	K11688	dctP; C4-dicarboxylate-binding protein DctP	0.0249022	2.98127
	Chr1_559	K03469	rnhA, RNASEH1; ribonuclease HI	0.0249629	2.35419
	Chr1_1750	K01692	paaF, echA; enoyl-CoA hydratase	0.0256072	0.494648
	Chr1_2894	K00253	IVD, ivd; isovaleryl-CoA dehydrogenase	0.0256306	0.0686445
	Chr1_1610	K03824	yhbS; putative acetyltransferase	0.0258906	2.49876
	Chr1_1499	K07658	phoB1, phoP; two-component system, OmpR family, alkaline phosphatase synthesis response regulator PhoP	0.0259892	0.446417
	Chr1_2893	K07275	ompW; outer membrane protein	0.0261997	0.186961
	Chr1_2005	K01628	fucA; L-fuculose-phosphate aldolase	0.0263913	2.45378
	Chr1_2620	K03892	arsR; ArsR family transcriptional regulator, arsenate/arsenite/antimonite-responsive transcriptional repressor	0.026645	2.31223
	Chr1_2110	K15270	sam; S-adenosylmethionine uptake transporter	0.0266574	0.179737
	Chr1_3738	K07130	kynB; arylformamidase	0.0266827	0.422049
	Chr1_871	K01404	GP63; leishmanolysin	0.0269061	2.01976
	Chr1_1169	K06953	uncharacterized protein	0.026908	0.475023
	Plas3_8	K18996	repC; replication initiation protein RepC	0.0269272	2.28801
	Chr1_3374	K00571	site-specific DNA-methyltransferase (adenine-specific)	0.0270087	0.271394
	Plas2_43	K03852	xsc; sulfoacetaldehyde acetyltransferase	0.027145	2.83058
	Chr1_1288	K07737	uncharacterized protein	0.0274303	0.17226
	Chr1_3404	K11688	dctP; C4-dicarboxylate-binding protein DctP	0.0276693	0.200987
	Chr1_3290	K04755	fdx; ferredoxin, 2Fe-2S	0.0281241	4.15267
	Chr1_4158	K15511	boxA; benzoyl-CoA 2,3-epoxidase subunit A	0.0283686	2.40655
	Chr1_2164	K00097	pdxA; 4-hydroxythreonine-4-phosphate dehydrogenase	0.028466	0.470365
	Plas3_91	K09950	uncharacterized protein	0.028655	0.489543
	Chr1_1437	K01262	pepP; Xaa-Pro aminopeptidase	0.0289463	3.36809
	Chr1_4134	K01564	uncharacterized protein	0.0289897	0.452188
	Chr1_2406	K01726	GAMMACA; gamma-carbonic anhydrase	0.0293683	0.457647
	Chr1_1559	K01996	livF; branched-chain amino acid transport system ATP-binding protein	0.0299833	0.491193
	Chr1_1188	K01028	scoA; 3-oxoacid CoA-transferase subunit A	0.0301497	0.359714
	Chr1_350	K07386	pepO; putative endopeptidase	0.0302939	3.41033
	Chr1_831	K00407	ccoQ; cytochrome c oxidase cbb3-type subunit IV	0.0303208	3.19631
	Chr1_4070	K01118	acpD, azoR; FMN-dependent NADH-azoreductase	0.0304932	4.30705
	Chr1_1092	K15315	sgcE10, mdpE10, ncsE10, kedE10, calE7, pksE10; enediyne core biosynthesis thioesterase	0.0305444	2.28245
	Chr1_628	K01996	livF; branched-chain amino acid transport system ATP-binding protein	0.0310626	0.385006
	Chr1_3260	K00540	fqr; F420H(2)-dependent quinone reductase	0.031732	2.167
	Plas3_149	K19333	kdgR; IclR family transcriptional regulator, KDG regulon repressor	0.0319748	2.66808
	Chr1_2041	K02238	comEC; competence protein ComEC	0.0320909	0.39729
	Chr1_2788	K11690	dctM; C4-dicarboxylate transporter, DctM subunit	0.0323369	0.342601
	Chr1_3267	K18908	mepA; multidrug efflux pump	0.0324331	0.451705
	Chr1_3785	K15269	pecM; probable blue pigment (indigoidine) exporter	0.0326832	5.83277
	Plas3_210	K09472	puuC, aldH; 4-(gamma-glutamylamino)butanal dehydrogenase	0.0336662	5.30325
	Chr1_3555	K00315	DMGDH; dimethylglycine dehydrogenase	0.0341442	2.1133
	Chr1_423	K01912	paaK; phenylacetate-CoA ligase	0.0344628	0.391776
	Chr1_61	K19511	PXDN, VPO1; peroxidase	0.0346439	0.487533
	Chr1_2756	K01768	adenylate cyclase	0.034887	0.395719
	Plas2_45	K07255	tauX; taurine dehydrogenase small subunit	0.0352184	2.02028
	Chr1_421	K15866	paaG; 2-(1,2-epoxy-1,2-dihydrophenyl)acetyl-CoA isomerase	0.0352315	0.264671
	Chr1_1177	K12510	tadB; tight adherence protein B	0.0355249	3.05508
	Chr1_3980	K04090	indolepyruvate ferredoxin oxidoreductase	0.0362725	0.165952
	Chr1_3242	K19333	kdgR; IclR family transcriptional regulator, KDG regulon repressor	0.0365169	0.307895
	Chr1_115	K00382	DLD, lpd, pdhD; dihydrolipoamide dehydrogenase	0.0367875	3.50137
	Chr1_3291	K06162	phnM; alpha-D-ribose 1-methylphosphonate 5-triphosphate diphosphatase	0.0381231	4.2836
	Chr1_958	K07096	uncharacterized protein	0.0381976	0.412226
	Chr1_4270	K00060	tdh; threonine 3-dehydrogenase	0.038406	5.71546
	Chr1_1951	K01506	davA; 5-aminopentanamidase	0.038677	22.691
	Plas3_163	K01438	argE; acetylornithine deacetylase	0.0392462	2.38988
	Chr1_3715	K04751	glnB; nitrogen regulatory protein P-II 1	0.0399876	0.16321
	Chr1_2789	K11689	dctQ; C4-dicarboxylate transporter, DctQ subunit	0.0410146	0.35114
	Chr1_2477	K03320	amt, AMT, MEP; ammonium transporter, Amt family	0.041208	0.283559
	Chr1_3834	K07234	uncharacterized protein involved in response to NO	0.0412561	3.48784
	Chr1_4135	K01468	hutI, AMDHD1; imidazolonepropionase	0.0414216	0.377821
	Chr1_1708	K02050	ABC.SN.P; NitT/TauT family transport system permease protein	0.0423266	0.438889
	Chr1_4271	K00639	kbl, GCAT; glycine C-acetyltransferase	0.0423347	3.42338
	Chr1_3115	K00166	BCKDHA, bkdA1; 2-oxoisovalerate dehydrogenase E1 component alpha subunit	0.0424247	0.0137148
	Chr1_3073	K00626	ACAT, atoB; acetyl-CoA C-acetyltransferase	0.0428229	0.448267
	Plas3_147	K17754	cpnA; cyclopentanol dehydrogenase	0.0428806	3.3749
	Chr1_716	K01554	8-oxo-dGDP phosphatase	0.0431859	2.75926
	Chr1_1711	K02051	ABC.SN.S; NitT/TauT family transport system substrate-binding protein	0.0432687	0.267336
	Chr1_41	K03320	amt, AMT, MEP; ammonium transporter, Amt family	0.0434447	0.468731
	Chr1_2931	K19511	PXDN, VPO1; peroxidase	0.0440292	4.51581
	Plas3_198	K00020	HIBADH, mmsB; 3-hydroxyisobutyrate dehydrogenase	0.0447942	2.54083
	Chr1_1289	K02172	blaR1; bla regulator protein blaR1	0.045328	0.171385
	Chr1_3552	K07807	uncharacterized protein	0.0457914	0.331998
	Chr1_3559	K03566	gcvA; LysR family transcriptional regulator, glycine cleavage system transcriptional activator	0.0458068	2.77123
	Plas2_31	K06034	comD; sulfopyruvate decarboxylase subunit alpha	0.0460013	3.83681
	Chr1_1230	K07130	kynB; arylformamidase	0.04687	0.428422
	Chr1_3153	K00937	ppk1; polyphosphate kinase	0.0479453	31.3502
	Plas3_89	K02003	ABC.CD.A; putative ABC transport system ATP-binding protein	0.0486545	0.491629

## Sheet: TableS5
	Table S5. Primers used for gene knockout.
	Primers	Sequences
	soxX Up-F	GGGGACAAGTTTGTACAAAAAAGCAGGCTTGGATTTCACTGATGGCGGG
	soxX Up-R	AAGTGC-GCCTAATCGCGTAGGCGGCCAATGTCAGAGATGT
	soxX Down-F	CTACGCGATTAGGCGCACTTTG-ACCGCTCAGGAAATCGAAG
	soxX Down-R	GGGGACCACTTTGTACAAGAAAGCTGGGTCATGTC-GAGAACCGACTGGC
	soxA Up-F	GGGGACAAGTTTGTACAAAAAAGCAGGCTATCTTTGTC-CCGCCTTCGC
	soxA Up-R	AAGTGCGCCTAATCGCGTAGAGATCGGCGCTTTCGTCG
	soxA Down-F	CTACGCGATTAGGCGCACTTTGTATGTTGCATCCCGTGGC
	soxA Down-R	GGGGACCACTTT-GTACAAGAAAGCTGGGTTTGAAAAGCTCGGCGGGTTC
